# Supplementary material for: Robust interface and reduced operation pressure enabled by co-rolling dry-process for stable all-solid-state batteries
Source: Nat Commun. 2025 May 6;16:4200. doi: 10.1038/s41467-025-59363-4 (PMC12055973; doi:10.1038/s41467-025-59363-4)
Supplement: Supplementary file 6 — Source Data [file 41467_2025_59363_MOESM6_ESM.xlsx]

## Sheet: Figure 3b
Tensile strength (N cm–1)
SSE	Electrode	Co-rolled
0.0462	0.481	0.485
0.0507	0.456	0.535
0.0508	0.399	0.487
0.0427	0.457	0.526
0.0527	0.411	0.515

## Sheet: Figure 3c
Reference	SSE thickness (µm)	SSE binder content (wt%)
35	150	0.14963
46	40	0.5
47	30	0.2
48	48	0.39841
49	100	0.9901
50	40	0.2
Co-rolled	50	0.0999

## Sheet: Figure 4c
Co-rolled					Freestanding
Raw		Fit			Raw		Fit
Z' (ohm)	–Z'' (ohm)	Z' (ohm)	–Z'' (ohm)	Li+ conductance (mS)	Z' (ohm)	–Z'' (ohm)	Z' (ohm)	–Z'' (ohm)	Li+ conductance (mS)
7.38148	-12.9201	6.5034	1.2492	163.988	39.3032	-55.0908	47.8	1.3476	20.21
5.97404	-10.2563	6.6495	1.6989		42.9551	-38.4151	48.341	2.6368
5.79127	-6.93247	6.8481	2.3106		44.2464	-26.8348	49.077	3.972
5.80138	-4.34886	7.1182	3.1425		44.8562	-17.3026	49.935	5.4418
5.91717	-2.4845	7.4857	4.274		45.5471	-11.1097	50.963	7.1525
6.07145	-1.10601	7.9853	5.8125		46.0319	-6.81159	52.192	9.3242
6.27854	-0.0085	8.6651	7.9058		46.4426	-3.89679	53.685	12.073
6.5266	0.94028	9.589	10.751		46.8843	-1.72767	55.542	15.701
6.82776	1.87103	10.846	14.622		47.3172	-0.09085	57.735	20.475
7.20508	2.88271	12.556	19.889		47.7997	1.34756	60.498	26.87
7.66812	4.0891	14.883	27.054		48.3414	2.6368	63.808	35.583
8.24574	5.6083	18.04	36.775		49.0771	3.972	67.896	47.578
8.97762	7.59765	22.343	50.025		49.9352	5.44183	73.175	64.036
9.90015	10.2638	28.196	68.051		50.9627	7.15248	79.872	86.952
11.0809	13.9046	36.156	92.562		52.1924	9.32416	88.513	118.68
12.624	18.8459	46.967	125.86		53.6854	12.0732	100.32	162.58
14.6527	25.643	61.672	171.14		55.5417	15.701	116.29	223.85
17.443	34.9826	81.693	232.79		57.7347	20.4747	138.13	308.38
21.0555	47.8696	108.94	316.69		60.4978	26.8704	168.09	426.31
25.9728	65.6112	145.92	430.57		63.8077	35.5826	211.22	588.63
32.7476	90.0719	196.27	585.63		67.8964	47.5784	270.77	813.56
41.821	123.757	264.72	796.42		73.1751	64.0362	354.03	1122.7
54.4868	170.248	357.82	1083.1		79.8721	86.9519	476.7	1551
71.838	234.552	484.45	1473.1		88.5135	118.682	649.35	2130.9
95.724	322.826	656.88	2004		100.316	162.575	891.75	2929.8
128.993	444.354	891.12	2725.3		116.289	223.852	1242.4	4008.5
175.301	612.894	1210	3707.3		138.135	308.382	1729.1	5470.4
240.098	843.113	1643.2	5041.3		168.091	426.312	2418.6	7439.8
329.734	1158.54	2232.6	6856.3		211.22	588.629	3356.7	10085
461.053	1592.6	3034.4	9325.5		270.766	813.557	4649	13638
641.911	2185.54	4122.8	12677		354.032	1122.7	6427.8	18417
897.025	2992.86	5605.5	17243		476.699	1551.03	8827.4	24774
1264.68	4083.89	7623.9	23458		649.351	2130.87	12053	33302
1784.31	5566.81	10362	31891		891.746	2929.79	16346	44760
2510.88	7553.53	14102	43406		1242.45	4008.48	22285	60147
3551.94	10207	19167	59006		1729.12	5470.41	30164	80937
5000.38	13729.5	26078	80287		2418.59	7439.76	40580	109050
7011.88	18420.9	35456	109170		3356.75	10085.3	54243	146550
9802.28	24533.8	48192	148390		4648.95	13637.7	72990	197030
13527.3	32530.4	65547	201830		6427.82	18416.7
18611.7	42965.9	89142	274490		8827.36	24774
25306.2	56675.1	121260	373380		12052.9	33302.2
34405.6	74258.4				16345.7	44759.8
46363	97758.1				22284.7	60147.4
61705.3	128546				30164	80936.5
82110.5	168605				40580.2	109055
110072	221416				54243.5	146553
147619	292365				72989.7	197029

## Sheet: Figure 4d
Co-rolled			Freestanding
Time (s)	Current (A)	e- conductivity (mS cm-1)	Time (s)	Current (A)	e- conductivity (mS cm-1)
0.1	2.90891e-06	1.4e-07	1	8.53184e-08	2.6e-07
0.2	1.73014e-06		2	3.93993e-08
0.3	1.24839e-06		3	3.11058e-08
0.4	1.01416e-06		4	2.48823e-08
0.5	8.69636e-07		5	2.10797e-08
0.6	7.69524e-07		6	1.85576e-08
0.7	6.95389e-07		7	1.66312e-08
0.8	6.37283e-07		8	1.46681e-08
0.9	5.90303e-07		9	1.40077e-08
1	5.51765e-07		10	1.30824e-08
1.1	5.19086e-07		11	1.21828e-08
1.2	4.91078e-07		12	1.1572e-08
1.3	4.66541e-07		13	1.10153e-08
1.4	4.40243e-07		14	1.04507e-08
1.5	4.2777e-07		15	1.00387e-08
1.6	4.10095e-07		16	9.6042e-09
1.7	3.94742e-07		17	9.31831e-09
1.8	3.80602e-07		18	8.89256e-09
1.9	3.67832e-07		19	8.64292e-09
2	3.56121e-07		20	8.31768e-09
2.1	3.44924e-07		21	7.75161e-09
2.2	3.35033e-07		22	7.91848e-09
2.3	3.25642e-07		23	7.68998e-09
2.4	3.16693e-07		24	7.46134e-09
2.5	3.08906e-07		25	7.35268e-09
2.6	3.0092e-07		26	7.16657e-09
2.7	2.9419e-07		27	6.9216e-09
2.8	2.87293e-07		28	6.82287e-09
2.9	2.80438e-07		29	6.70429e-09
3	2.74544e-07		30	6.41426e-09
3.1	2.68943e-07		31	6.43067e-09
3.2	2.63653e-07		32	6.32925e-09
3.3	2.58698e-07		33	6.209e-09
3.4	2.53525e-07		34	6.03824e-09
3.5	2.4897e-07		35	5.95229e-09
3.6	2.44293e-07		36	5.85075e-09
3.7	2.40199e-07		37	5.76202e-09
3.8	2.36142e-07		38	5.67773e-09
3.9	2.32026e-07		39	5.62926e-09
4	2.28325e-07		40	5.54339e-09
4.1	2.24642e-07		41	5.4135e-09
4.2	2.21192e-07		42	5.31591e-09
4.3	2.17909e-07		43	5.26797e-09
4.4	2.14915e-07		44	5.22103e-09
4.5	2.11598e-07		45	5.15202e-09
4.6	2.08936e-07		46	4.99503e-09
4.7	2.05648e-07		47	5.03081e-09
4.8	2.03212e-07		48	5.0157e-09
4.9	2.00334e-07		49	4.90553e-09
5	1.97671e-07		50	4.82827e-09
5.1	1.95261e-07		51	4.7937e-09
5.2	1.92668e-07		52	4.7679e-09
5.3	1.90391e-07		53	4.63702e-09
5.4	1.88068e-07		54	4.60075e-09
5.5	1.85595e-07		55	4.54671e-09
5.6	1.83669e-07		56	4.57224e-09
5.7	1.81378e-07		57	4.52014e-09
5.8	1.79396e-07		58	4.44456e-09
5.9	1.77429e-07		59	4.44039e-09
6	1.75453e-07		60	4.40044e-09
6.1	1.73685e-07		61	4.32924e-09
6.2	1.71566e-07		62	4.34334e-09
6.3	1.70153e-07		63	4.271e-09
6.4	1.68257e-07		64	4.17307e-09
6.5	1.66791e-07		65	3.945e-09
6.6	1.6483e-07		66	4.14492e-09
6.7	1.63393e-07		67	4.13257e-09
6.8	1.61631e-07		68	4.01742e-09
6.9	1.604e-07		69	4.04856e-09
7	1.58501e-07		70	4.0773e-09
7.1	1.57283e-07		71	3.9912e-09
7.2	1.55734e-07		72	3.89346e-09
7.3	1.54224e-07		73	3.88256e-09
7.4	1.52855e-07		74	3.89654e-09
7.5	1.5147e-07		75	3.86866e-09
7.6	1.50383e-07		76	3.90114e-09
7.7	1.48744e-07		77	3.78953e-09
7.8	1.47656e-07		78	3.8583e-09
7.9	1.46285e-07		79	3.76446e-09
8	1.45333e-07		80	3.72697e-09
8.1	1.43983e-07		81	3.73531e-09
8.2	1.4282e-07		82	3.74617e-09
8.3	1.41605e-07		83	3.70172e-09
8.4	1.40731e-07		84	3.65558e-09
8.5	1.39525e-07		85	3.65765e-09
8.6	1.38179e-07		86	3.62038e-09
8.7	1.37395e-07		87	3.58862e-09
8.8	1.3619e-07		88	3.55898e-09
8.9	1.35252e-07		89	3.485e-09
9	1.34274e-07		91	3.5189e-09
9.1	1.33362e-07		92	3.50699e-09
9.2	1.32466e-07		93	3.4414e-09
9.3	1.31308e-07		94	3.46133e-09
9.4	1.30389e-07		95	3.52304e-09
9.5	1.29584e-07		96	3.33212e-09
9.6	1.28844e-07		97	3.35403e-09
9.7	1.27798e-07		98	3.37439e-09
9.8	1.26877e-07		99	3.36331e-09
9.9	1.25959e-07		100	3.32128e-09
10	1.25135e-07		101	3.347e-09
10.1	1.24495e-07		102	3.3368e-09
10.2	1.23811e-07		103	3.32399e-09
10.3	1.22578e-07		104	3.22387e-09
10.4	1.22086e-07		105	3.2647e-09
10.5	1.2121e-07		106	3.3211e-09
10.6	1.20292e-07		107	3.15458e-09
10.7	1.1964e-07		108	3.22794e-09
10.8	1.19124e-07		109	3.22957e-09
10.9	1.1821e-07		110	3.15196e-09
11	1.1738e-07		111	3.11981e-09
11.1	1.16788e-07		112	3.2247e-09
11.2	1.16045e-07		113	3.13702e-09
11.3	1.15347e-07		114	3.11719e-09
11.4	1.14763e-07		115	3.11622e-09
11.5	1.13994e-07		116	3.11199e-09
11.6	1.13204e-07		117	3.06835e-09
11.7	1.12566e-07		118	3.03424e-09
11.8	1.12295e-07		119	3.01423e-09
11.9	1.11633e-07		120	2.83525e-09
12	1.10993e-07		121	3.08544e-09
12.1	1.10415e-07		122	2.99296e-09
12.2	1.09521e-07		123	2.97814e-09
12.3	1.0895e-07		124	3.03677e-09
12.4	1.08475e-07		125	2.98677e-09
12.5	1.07883e-07		126	2.97397e-09
12.6	1.0729e-07		127	3.08585e-09
12.7	1.06841e-07		128	2.99101e-09
12.8	1.06101e-07		129	2.9539e-09
12.9	1.05541e-07		130	2.93682e-09
13	1.04941e-07		131	2.91538e-09
13.1	1.0446e-07		132	2.85612e-09
13.2	1.03812e-07		133	2.94377e-09
13.3	1.03347e-07		134	2.86664e-09
13.4	1.02979e-07		135	2.88648e-09
13.5	1.02214e-07		136	2.85929e-09
13.6	1.01926e-07		137	2.89382e-09
13.7	1.01376e-07		138	2.83255e-09
13.8	1.01109e-07		139	2.80171e-09
13.9	1.00197e-07		140	2.827e-09
14	1.00003e-07		141	3.08728e-09
14.1	9.94489e-08		142	2.81658e-09
14.2	9.8896e-08		143	2.80505e-09
14.3	9.85968e-08		144	2.81507e-09
14.4	9.80423e-08		145	2.73964e-09
14.5	9.74839e-08		146	2.78164e-09
14.6	9.71157e-08		147	2.80331e-09
14.7	9.67038e-08		148	2.72428e-09
14.8	9.60173e-08		149	2.81723e-09
14.9	9.58419e-08		150	2.70539e-09
15	9.51931e-08		151	2.70017e-09
15.1	9.48234e-08		152	2.68617e-09
15.2	9.45722e-08		153	2.73339e-09
15.3	9.39371e-08		154	2.67665e-09
15.4	9.35692e-08		155	2.68392e-09
15.5	9.31126e-08		156	2.64512e-09
15.6	9.28894e-08		157	2.65202e-09
15.7	9.26302e-08		158	2.60042e-09
15.8	9.21589e-08		159	2.65996e-09
15.9	9.18518e-08		160	2.69346e-09
16	9.12902e-08		161	2.69908e-09
16.1	9.11208e-08		162	2.60526e-09
16.2	9.05226e-08		163	2.67726e-09
16.3	9.01767e-08		164	2.67934e-09
16.4	8.98906e-08		165	2.62557e-09
16.5	8.96497e-08		166	2.64825e-09
16.6	8.89683e-08		167	2.59254e-09
16.7	8.86829e-08		168	2.5534e-09
16.8	8.84487e-08		169	2.55821e-09
16.9	8.80604e-08		170	2.57129e-09
17	8.74146e-08		171	2.5117e-09
17.1	8.71449e-08		172	2.56212e-09
17.2	8.69696e-08		173	2.57378e-09
17.3	8.6649e-08		174	2.56129e-09
17.4	8.62157e-08		175	2.56121e-09
17.5	8.59372e-08		176	2.50766e-09
17.6	8.56205e-08		177	2.58077e-09
17.7	8.52146e-08		178	2.49328e-09
17.8	8.48722e-08		179	2.45211e-09
17.9	8.4652e-08		180	2.56967e-09
18	8.42071e-08		181	2.51012e-09
18.1	8.40696e-08		182	2.52185e-09
18.2	8.36387e-08		183	2.5663e-09
18.3	8.32525e-08		184	2.50735e-09
18.4	8.31347e-08		185	2.55178e-09
18.5	8.27275e-08		186	2.52338e-09
18.6	8.22829e-08		187	2.45178e-09
18.7	8.21766e-08		188	2.43213e-09
18.8	8.16539e-08		189	2.47553e-09
18.9	8.151e-08		190	2.50217e-09
19	8.09165e-08		191	2.51215e-09
19.1	8.08849e-08		192	2.42913e-09
19.2	8.05669e-08		193	2.46296e-09
19.3	8.03107e-08		194	2.46325e-09
19.4	8.01554e-08		195	2.4238e-09
19.5	7.98693e-08		196	2.43232e-09
19.6	7.95353e-08		197	2.35553e-09
19.7	7.93158e-08		198	2.40814e-09
19.8	7.90867e-08		199	2.44219e-09
19.9	7.86872e-08		200	2.39596e-09
20	7.85358e-08		201	2.43715e-09
20.1	7.82442e-08		202	2.38583e-09
20.2	7.7769e-08		203	2.36341e-09
20.3	7.77174e-08		204	2.38976e-09
20.4	7.74264e-08		205	2.33005e-09
20.5	7.70464e-08		206	2.33753e-09
20.6	7.67553e-08		207	2.39995e-09
20.7	7.6711e-08		208	2.37101e-09
20.8	7.66222e-08		209	2.34151e-09
20.9	7.61244e-08		210	2.31176e-09
21	7.58635e-08		211	2.35287e-09
21.1	7.56336e-08		212	2.39126e-09
21.2	7.54283e-08		213	2.33915e-09
21.3	7.50973e-08		214	2.335e-09
21.4	7.50832e-08		215	2.33555e-09
21.5	7.4906e-08		216	2.28355e-09
21.6	7.45291e-08		217	2.34687e-09
21.7	7.41988e-08		218	2.27266e-09
21.8	7.40537e-08		219	2.33497e-09
21.9	7.36159e-08		220	2.34611e-09
22	7.34346e-08		221	2.38313e-09
22.1	7.33031e-08		222	2.31019e-09
22.2	7.27838e-08		223	2.28985e-09
22.3	7.27573e-08		224	2.24305e-09
22.4	7.22717e-08		226.001	2.24306e-09
22.5	7.21421e-08		227.001	2.25369e-09
22.6	7.20913e-08		228.001	2.31553e-09
22.7	7.19998e-08		229.001	2.2948e-09
22.8	7.15393e-08		230.001	2.31121e-09
22.9	7.15386e-08		232.007	2.28279e-09
23	7.11483e-08		233.007	2.31441e-09
23.1	7.11099e-08		234.007	2.32056e-09
23.2	7.06218e-08		235.007	2.22367e-09
23.3	7.05138e-08		236.007	2.21055e-09
23.4	7.04597e-08		237.007	2.29589e-09
23.5	7.00579e-08		238.007	2.19857e-09
23.6	6.99758e-08		239.007	2.2166e-09
23.7	6.97093e-08		240.007	2.23936e-09
23.8	6.95222e-08		241.007	2.28519e-09
23.9	6.92606e-08		242.007	2.21876e-09
24	6.93287e-08		243.007	2.17985e-09
24.1	6.91001e-08		244.007	2.23326e-09
24.2	6.86357e-08		245.007	2.22083e-09
24.3	6.86342e-08		246.007	2.22237e-09
24.4	6.85373e-08		247.007	2.22926e-09
24.5	6.8158e-08		248.007	2.23062e-09
24.6	6.78543e-08		249.007	2.21758e-09
24.7	6.80077e-08		250.007	2.21603e-09
24.8	6.75782e-08		251.007	2.15696e-09
24.9	6.74007e-08		252.007	2.14425e-09
25	6.71728e-08		253.007	2.23207e-09
25.1	6.70846e-08		254.007	2.17148e-09
25.2	6.68665e-08		255.007	2.17023e-09
25.3	6.67064e-08		256.007	2.12568e-09
25.4	6.669e-08		257.007	2.15801e-09
25.5	6.64782e-08		258.007	2.16517e-09
25.6	6.62229e-08		259.007	2.14211e-09
25.7	6.61023e-08		260.007	2.17822e-09
25.8	6.59395e-08		261.007	2.13172e-09
25.9	6.56304e-08		262.007	2.1211e-09
26	6.5316e-08		263.007	2.19901e-09
26.1	6.56292e-08		264.007	1.90555e-09
26.2	6.4842e-08		265.007	2.16024e-09
26.3	6.53416e-08		266.007	1.90397e-09
26.4	6.47513e-08		267.007	2.19336e-09
26.5	6.46192e-08		268.007	2.16151e-09
26.6	6.42358e-08		269.007	2.12582e-09
26.7	6.43823e-08		270.007	2.15171e-09
26.8	6.41215e-08		271.007	2.07498e-09
26.9	6.402e-08		272.007	2.17618e-09
27	6.39546e-08		273.007	2.13137e-09
27.1	6.36328e-08		274.007	2.10072e-09
27.2	6.3502e-08		275.007	2.13277e-09
27.3	6.32015e-08		276.007	2.07496e-09
27.4	6.31413e-08		277.007	2.16031e-09
27.5	6.30908e-08		278.007	2.09316e-09
27.6	6.28126e-08		279.007	2.0913e-09
27.7	6.26405e-08		280.007	2.04716e-09
27.8	6.24583e-08		281.007	2.05933e-09
27.9	6.23486e-08		282.007	2.13471e-09
28	6.21537e-08		283.007	2.09102e-09
28.1	6.20485e-08		284.007	2.09477e-09
28.2	6.18172e-08		285.007	2.072e-09
28.3	6.18501e-08		286.007	2.04819e-09
28.4	6.1527e-08		287.007	2.10749e-09
28.5	6.15092e-08		288.007	2.02918e-09
28.6	6.14696e-08		289.007	2.04196e-09
28.7	6.11535e-08		290.007	2.03914e-09
28.8	6.09533e-08		291.007	2.08289e-09
28.9	6.09124e-08		292.007	2.04973e-09
29	6.08265e-08		293.007	2.09762e-09
29.1	6.03307e-08		294.007	2.13364e-09
29.2	6.06542e-08		295.007	2.07678e-09
29.3	6.01767e-08		296.007	2.61852e-09
29.4	6.01858e-08		297.007	2.05227e-09
29.5	6.01303e-08		298.007	2.14891e-09
29.6	5.96992e-08		299.007	2.05103e-09
29.7	5.98894e-08		300.007	2.03226e-09
29.8	5.95297e-08
29.9	5.93824e-08
30	5.93403e-08
30.1	5.9214e-08
30.2	5.91994e-08
30.3	5.88078e-08
30.4	5.87588e-08
30.5	5.86598e-08
30.6	5.84007e-08
30.7	5.8453e-08
30.8	5.82212e-08
30.9	5.81388e-08
31	5.78358e-08
31.1	5.78575e-08
31.2	5.76651e-08
31.3	5.75614e-08
31.4	5.73739e-08
31.5	5.74228e-08
31.6	5.69342e-08
31.7	5.71232e-08
31.8	5.68846e-08
31.9	5.70683e-08
32	5.65517e-08
32.1	5.67317e-08
32.2	5.65315e-08
32.3	5.6485e-08
32.4	5.61747e-08
32.5	5.59576e-08
32.6	5.61375e-08
32.7	5.59972e-08
32.8	5.60307e-08
32.9	5.56527e-08
33	5.55008e-08
33.1	5.56357e-08
33.2	5.53457e-08
33.3	5.5347e-08
33.4	5.49269e-08
33.5	5.53415e-08
33.6	5.4661e-08
33.7	5.48031e-08
33.8	5.45131e-08
33.9	5.44478e-08
34	5.43871e-08
34.1	5.42071e-08
34.2	5.43712e-08
34.3	5.39628e-08
34.4	5.41427e-08
34.5	5.40238e-08
34.6	5.38213e-08
34.7	5.36064e-08
34.8	5.35714e-08
34.9	5.33647e-08
35	5.33832e-08
35.1	5.31528e-08
35.2	5.31557e-08
35.3	5.30267e-08
35.4	5.27397e-08
35.5	5.27509e-08
35.6	5.28189e-08
35.7	5.23707e-08
35.8	5.26123e-08
35.9	5.21374e-08
36	5.23144e-08
36.1	5.21271e-08
36.2	5.1846e-08
36.3	5.22723e-08
36.4	5.19224e-08
36.5	5.17633e-08
36.6	5.18032e-08
36.7	5.14893e-08
36.8	5.15971e-08
36.9	5.11676e-08
37	5.13078e-08
37.1	5.13756e-08
37.2	5.10144e-08
37.3	5.11649e-08
37.4	5.09246e-08
37.5	5.09353e-08
37.6	5.0727e-08
37.7	5.06746e-08
37.8	5.04635e-08
37.9	5.03583e-08
38	5.03604e-08
38.1	5.02621e-08
38.2	5.02629e-08
38.3	5.00854e-08
38.4	5.00899e-08
38.5	4.99175e-08
38.6	4.98975e-08
38.7	4.97022e-08
38.8	4.95294e-08
38.9	4.94251e-08
39	4.94271e-08
39.1	4.93784e-08
39.2	4.92384e-08
39.3	4.89163e-08
39.4	4.89262e-08
39.5	4.91159e-08
39.6	4.87474e-08
39.7	4.87059e-08
39.8	4.86833e-08
39.9	4.87411e-08
40	4.86162e-08
40.1	4.82923e-08
40.2	4.84157e-08
40.3	4.83802e-08
40.4	4.81758e-08
40.5	4.81745e-08
40.6	4.78705e-08
40.7	4.79309e-08
40.8	4.78827e-08
40.9	4.79121e-08
41	4.77622e-08
41.1	4.74092e-08
41.2	4.7951e-08
41.3	4.75755e-08
41.4	4.7238e-08
41.5	4.7404e-08
41.6	4.72957e-08
41.7	4.71508e-08
41.8	4.72642e-08
41.9	4.70831e-08
42	4.68711e-08
42.1	4.67128e-08
42.2	4.67476e-08
42.3	4.68533e-08
42.4	4.65303e-08
42.5	4.6436e-08
42.6	4.64409e-08
42.7	4.66448e-08
42.8	4.68779e-08
42.9	4.62282e-08
43	4.59829e-08
43.1	4.6262e-08
43.2	4.57869e-08
43.3	4.58372e-08
43.4	4.58297e-08
43.5	4.56602e-08
43.6	4.55786e-08
43.7	4.54857e-08
43.8	4.56762e-08
43.9	4.56215e-08
44	4.5701e-08
44.1	4.50909e-08
44.2	4.54318e-08
44.3	4.511e-08
44.4	4.52595e-08
44.5	4.50899e-08
44.6	4.50956e-08
44.7	4.48913e-08
44.8	4.4883e-08
44.9	4.45323e-08
45	4.47208e-08
45.1	4.45235e-08
45.2	4.44713e-08
45.3	4.47356e-08
45.4	4.44252e-08
45.5	4.4316e-08
45.6	4.41215e-08
45.7	4.46325e-08
45.8	4.3968e-08
45.9	4.40434e-08
46	4.40087e-08
46.1	4.38618e-08
46.2	4.39079e-08
46.3	4.39056e-08
46.4	4.36629e-08
46.5	4.39453e-08
46.6	4.35846e-08
46.7	4.36561e-08
46.8	4.35164e-08
46.9	4.35151e-08
47	4.33716e-08
47.1	4.31208e-08
47.2	4.34317e-08
47.3	4.31941e-08
47.4	4.3091e-08
47.5	4.29882e-08
47.6	4.2874e-08
47.7	4.28406e-08
47.8	4.28888e-08
47.9	4.27601e-08
48	4.2646e-08
48.1	4.25058e-08
48.2	4.26245e-08
48.3	4.27963e-08
48.4	4.25023e-08
48.5	4.23937e-08
48.6	4.21592e-08
48.7	4.2409e-08
48.8	4.22689e-08
48.9	4.20269e-08
49	4.21483e-08
49.1	4.20086e-08
49.2	4.19259e-08
49.3	4.18201e-08
49.4	4.17547e-08
49.5	4.18546e-08
49.6	4.17349e-08
49.7	4.16918e-08
49.8	4.14951e-08
49.9	4.16796e-08
50	4.15568e-08
50.1	4.15838e-08
50.2	4.16007e-08
50.3	4.13297e-08
50.4	4.1414e-08
50.5	4.1095e-08
50.6	4.14524e-08
50.7	4.10851e-08
50.8	4.13114e-08
50.9	4.09298e-08
51	4.09838e-08
51.1	4.08163e-08
51.2	4.08956e-08
51.3	4.09776e-08
51.4	4.0871e-08
51.5	4.07057e-08
51.6	4.06693e-08
51.7	4.07518e-08
51.8	4.05902e-08
51.9	4.0408e-08
52	4.04344e-08
52.1	4.02782e-08
52.2	4.03953e-08
52.3	4.04026e-08
52.4	4.00822e-08
52.5	4.02874e-08
52.6	3.99238e-08
52.7	4.01933e-08
52.8	4.01292e-08
52.9	4.00354e-08
53	3.98457e-08
53.1	3.99773e-08
53.2	3.98714e-08
53.3	3.96895e-08
53.4	3.9711e-08
53.5	3.97076e-08
53.6	3.96912e-08
53.7	3.96859e-08
53.8	3.94926e-08
53.9	3.94314e-08
54	3.94161e-08
54.1	3.91926e-08
54.2	3.92957e-08
54.3	3.92611e-08
54.4	3.92325e-08
54.5	3.89795e-08
54.6	3.91648e-08
54.7	3.90795e-08
54.8	3.90077e-08
54.9	3.88714e-08
55	3.86836e-08
55.1	3.87842e-08
55.2	3.85279e-08
55.3	3.86095e-08
55.4	3.84418e-08
55.5	3.85146e-08
55.6	3.8449e-08
55.7	3.83871e-08
55.8	3.86149e-08
55.9	3.83116e-08
56	3.84815e-08
56.1	3.82791e-08
56.2	3.84273e-08
56.3	3.82506e-08
56.4	3.80551e-08
56.5	3.78461e-08
56.6	3.81931e-08
56.7	3.80303e-08
56.8	3.80926e-08
56.9	3.77007e-08
57	3.79996e-08
57.1	3.79785e-08
57.2	3.76032e-08
57.3	3.7673e-08
57.4	3.74108e-08
57.5	3.76656e-08
57.6	3.75016e-08
57.7	3.74963e-08
57.8	3.75903e-08
57.9	3.72926e-08
58	3.73121e-08
58.1	3.73144e-08
58.2	3.72849e-08
58.3	3.73214e-08
58.4	3.72965e-08
58.5	3.70316e-08
58.6	3.71372e-08
58.7	3.71968e-08
58.8	3.68172e-08
58.9	3.69903e-08
59	3.69568e-08
59.1	3.70314e-08
59.2	3.69216e-08
59.3	3.70014e-08
59.4	3.69216e-08
59.5	3.646e-08
59.6	3.6685e-08
59.7	3.67528e-08
59.8	3.6425e-08
59.9	3.65762e-08
60	3.63408e-08
60.1	3.64382e-08
60.2	3.64798e-08
60.3	3.65571e-08
60.4	3.62655e-08
60.5	3.63097e-08
60.6	3.62959e-08
60.7	3.61304e-08
60.8	3.61278e-08
60.9	3.62051e-08
61	3.60029e-08
61.1	3.60421e-08
61.2	3.58238e-08
61.3	3.57771e-08
61.4	3.61838e-08
61.5	3.57192e-08
61.6	3.56908e-08
61.7	3.5902e-08
61.8	3.5904e-08
61.9	3.57354e-08
62	3.57083e-08
62.1	3.55773e-08
62.2	3.59362e-08
62.3	3.54427e-08
62.4	3.55576e-08
62.5	3.5576e-08
62.6	3.56e-08
62.7	3.56322e-08
62.8	3.54802e-08
62.9	3.54865e-08
63	3.51544e-08
63.1	3.51424e-08
63.2	3.50024e-08
63.3	3.49212e-08
63.4	3.50637e-08
63.5	3.50817e-08
63.6	3.47635e-08
63.7	3.50192e-08
63.8	3.47184e-08
63.9	3.51924e-08
64	3.48525e-08
64.1	3.4716e-08
64.2	3.48665e-08
64.3	3.46275e-08
64.4	3.46733e-08
64.5	3.47609e-08
64.6	3.45806e-08
64.7	3.47271e-08
64.8	3.46115e-08
64.9	3.4572e-08
65	3.44688e-08
65.1	3.46433e-08
65.2	3.43904e-08
65.3	3.46227e-08
65.4	3.44539e-08
65.5	3.40659e-08
65.6	3.41535e-08
65.7	3.43599e-08
65.8	3.41532e-08
65.9	3.42857e-08
66	3.41974e-08
66.1	3.40923e-08
66.2	3.41394e-08
66.3	3.41342e-08
66.4	3.41225e-08
66.5	3.41391e-08
66.6	3.39509e-08
66.7	3.37896e-08
66.8	3.38833e-08
66.9	3.38702e-08
67	3.36951e-08
67.1	3.38698e-08
67.2	3.38188e-08
67.3	3.37059e-08
67.4	3.38e-08
67.5	3.35717e-08
67.6	3.36285e-08
67.7	3.37145e-08
67.8	3.3394e-08
67.9	3.35811e-08
68	3.35678e-08
68.1	3.3263e-08
68.2	3.34412e-08
68.3	3.3438e-08
68.4	3.33768e-08
68.5	3.33765e-08
68.6	3.3093e-08
68.7	3.31912e-08
68.8	3.31128e-08
68.9	3.30241e-08
69	3.2885e-08
69.1	3.29083e-08
69.2	3.27936e-08
69.3	3.29265e-08
69.4	3.29888e-08
69.5	3.29637e-08
69.6	3.26276e-08
69.7	3.2969e-08
69.8	3.27506e-08
69.9	3.26331e-08
70	3.2791e-08
70.1	3.24312e-08
70.2	3.27052e-08
70.3	3.26777e-08
70.4	3.24709e-08
70.5	3.26872e-08
70.6	3.26956e-08
70.7	3.2324e-08
70.8	3.23449e-08
70.9	3.25106e-08
71	3.22284e-08
71.1	3.21547e-08
71.2	3.2697e-08
71.3	3.21641e-08
71.4	3.23742e-08
71.5	3.21552e-08
71.6	3.22722e-08
71.7	3.21106e-08
71.8	3.19201e-08
71.9	3.2295e-08
72	3.20209e-08
72.1	3.20688e-08
72.2	3.19659e-08
72.3	3.21001e-08
72.4	3.19436e-08
72.5	3.19233e-08
72.6	3.16824e-08
72.7	3.20787e-08
72.8	3.19895e-08
72.9	3.18066e-08
73	3.1918e-08
73.1	3.17511e-08
73.2	3.17815e-08
73.3	3.14236e-08
73.4	3.19028e-08
73.5	3.16547e-08
73.6	3.16743e-08
73.7	3.13397e-08
73.8	3.13431e-08
73.9	3.15809e-08
74	3.16036e-08
74.1	3.14324e-08
74.2	3.13085e-08
74.3	3.12791e-08
74.4	3.14439e-08
74.5	3.12433e-08
74.6	3.10411e-08
74.7	3.11348e-08
74.8	3.11089e-08
74.9	3.11693e-08
75	3.10419e-08
75.1	3.13235e-08
75.2	3.10119e-08
75.3	3.1251e-08
75.4	3.09686e-08
75.5	3.12398e-08
75.6	3.10269e-08
75.7	3.09757e-08
75.8	3.09036e-08
75.9	3.0937e-08
76	3.08375e-08
76.1	3.11669e-08
76.2	3.07409e-08
76.3	3.08797e-08
76.4	3.09005e-08
76.5	3.09398e-08
76.6	3.08999e-08
76.7	3.07451e-08
76.8	3.08388e-08
76.9	3.08291e-08
77	3.07706e-08
77.1	3.07597e-08
77.2	3.04337e-08
77.3	3.05012e-08
77.4	3.05601e-08
77.5	3.05961e-08
77.6	3.03948e-08
77.7	3.06572e-08
77.8	3.04285e-08
77.9	3.02242e-08
78	3.04247e-08
78.1	3.0273e-08
78.2	3.02887e-08
78.3	3.0161e-08
78.4	3.04925e-08
78.5	3.00817e-08
78.6	3.02724e-08
78.7	3.01586e-08
78.8	3.03537e-08
78.9	3.00035e-08
79	3.01323e-08
79.1	2.99698e-08
79.2	3.02887e-08
79.3	3.01507e-08
79.4	3.02258e-08
79.5	2.97349e-08
79.6	3.00102e-08
79.7	3.0098e-08
79.8	2.98748e-08
79.9	2.99918e-08
80	2.97868e-08
80.1	2.98868e-08
80.2	2.97752e-08
80.3	2.99227e-08
80.4	2.96537e-08
80.5	2.93994e-08
80.6	2.9519e-08
80.7	2.98136e-08
80.8	2.98295e-08
80.9	2.9538e-08
81	2.94367e-08
81.1	2.96655e-08
81.2	2.93933e-08
81.3	2.9523e-08
81.4	2.95851e-08
81.5	2.94368e-08
81.6	2.94828e-08
81.7	2.93842e-08
81.8	2.92675e-08
81.9	2.94282e-08
82	2.94305e-08
82.1	2.91765e-08
82.2	2.90772e-08
82.3	2.93184e-08
82.4	2.9286e-08
82.5	2.92804e-08
82.6	2.92949e-08
82.7	2.90149e-08
82.8	2.90391e-08
82.9	2.90982e-08
83	2.90415e-08
83.1	2.89504e-08
83.2	2.88395e-08
83.3	2.88776e-08
83.4	2.89584e-08
83.5	2.88518e-08
83.6	2.88267e-08
83.7	2.88493e-08
83.8	2.87344e-08
83.9	2.87925e-08
84	2.86599e-08
84.1	2.87723e-08
84.2	2.8654e-08
84.3	2.88186e-08
84.4	2.86815e-08
84.5	2.85653e-08
84.6	2.87199e-08
84.7	2.85853e-08
84.8	2.82584e-08
84.9	2.85099e-08
85	2.85366e-08
85.1	2.85998e-08
85.2	2.81445e-08
85.3	2.84395e-08
85.4	2.83353e-08
85.5	2.83527e-08
85.6	2.85027e-08
85.7	2.8207e-08
85.8	2.82918e-08
85.9	2.84055e-08
86	2.82611e-08
86.1	2.82833e-08
86.2	2.82973e-08
86.3	2.80967e-08
86.4	2.81619e-08
86.5	2.81543e-08
86.6	2.80274e-08
86.7	2.80956e-08
86.8	2.79402e-08
86.9	2.81272e-08
87	2.81465e-08
87.1	2.79349e-08
87.2	2.82666e-08
87.3	2.79284e-08
87.4	2.79614e-08
87.5	2.7999e-08
87.6	2.77862e-08
87.7	2.7885e-08
87.8	2.80229e-08
87.9	2.77918e-08
88	2.79525e-08
88.1	2.8046e-08
88.2	2.78631e-08
88.3	2.76816e-08
88.4	2.78102e-08
88.5	2.76923e-08
88.6	2.75349e-08
88.7	2.78249e-08
88.8	2.75415e-08
88.9	2.77639e-08
89	2.75995e-08
89.1	2.75204e-08
89.2	2.74444e-08
89.3	2.74956e-08
89.4	2.72396e-08
89.5	2.769e-08
89.6	2.70598e-08
89.7	2.72905e-08
89.8	2.73035e-08
89.9	2.73182e-08
90	2.74173e-08
90.1	2.73521e-08
90.2	2.75096e-08
90.3	2.72524e-08
90.4	2.73445e-08
90.5	2.73167e-08
90.6	2.71362e-08
90.7	2.71932e-08
90.8	2.73755e-08
90.9	2.71194e-08
91	2.70592e-08
91.1	2.69341e-08
91.2	2.69922e-08
91.3	2.69741e-08
91.4	2.70316e-08
91.5	2.6915e-08
91.6	2.69533e-08
91.7	2.69527e-08
91.8	2.69895e-08
91.9	2.69421e-08
92	2.69079e-08
92.1	2.71488e-08
92.2	2.69072e-08
92.3	2.69589e-08
92.4	2.68896e-08
92.5	2.68189e-08
92.6	2.67894e-08
92.7	2.67238e-08
92.8	2.6988e-08
92.9	2.67531e-08
93	2.6715e-08
93.1	2.69173e-08
93.2	2.66142e-08
93.3	2.67091e-08
93.4	2.65326e-08
93.5	2.67546e-08
93.6	2.66952e-08
93.7	2.65771e-08
93.8	2.66638e-08
93.9	2.67038e-08
94	2.64007e-08
94.1	2.65465e-08
94.2	2.63085e-08
94.3	2.6301e-08
94.4	2.6307e-08
94.5	2.6337e-08
94.6	2.63411e-08
94.7	2.65496e-08
94.8	2.62361e-08
94.9	2.64023e-08
95	2.64668e-08
95.1	2.63746e-08
95.2	2.60675e-08
95.3	2.61059e-08
95.4	2.62902e-08
95.5	2.60242e-08
95.6	2.61926e-08
95.7	2.6211e-08
95.8	2.62056e-08
95.9	2.64053e-08
96	2.62437e-08
96.1	2.61272e-08
96.2	2.62033e-08
96.3	2.58151e-08
96.4	2.60934e-08
96.5	2.58422e-08
96.6	2.60471e-08
96.7	2.59854e-08
96.8	2.58883e-08
96.9	2.59918e-08
97	2.61906e-08
97.1	2.58562e-08
97.2	2.6028e-08
97.3	2.58127e-08
97.4	2.56911e-08
97.5	2.60088e-08
97.6	2.57132e-08
97.7	2.58619e-08
97.8	2.5712e-08
97.9	2.57962e-08
98	2.57496e-08
98.1	2.58004e-08
98.2	2.56586e-08
98.3	2.58343e-08
98.4	2.5646e-08
98.5	2.56772e-08
98.6	2.5619e-08
98.7	2.56259e-08
98.8	2.5433e-08
98.9	2.54888e-08
99	2.53688e-08
99.1	2.56408e-08
99.2	2.54002e-08
99.3	2.53769e-08
99.4	2.53431e-08
99.5	2.54702e-08
99.6	2.55817e-08
99.7	2.51452e-08
99.8	2.53471e-08
99.9	2.52112e-08
100	2.53492e-08
100.1	2.53139e-08
100.2	2.55811e-08
100.3	2.51366e-08
100.4	2.54095e-08
100.5	2.52042e-08
100.6	2.54578e-08
100.7	2.53595e-08
100.8	2.52628e-08
100.9	2.52124e-08
101	2.53297e-08
101.1	2.49731e-08
101.2	2.5032e-08
101.3	2.53331e-08
101.4	2.51698e-08
101.5	2.50925e-08
101.6	2.51156e-08
101.7	2.49269e-08
101.8	2.49551e-08
101.9	2.51459e-08
102	2.49785e-08
102.1	2.51893e-08
102.2	2.47961e-08
102.3	2.50968e-08
102.4	2.49414e-08
102.5	2.48815e-08
102.6	2.469e-08
102.7	2.47828e-08
102.8	2.49344e-08
102.9	2.49979e-08
103	2.48485e-08
103.1	2.50359e-08
103.2	2.48647e-08
103.3	2.48693e-08
103.4	2.4822e-08
103.5	2.454e-08
103.6	2.47886e-08
103.7	2.47046e-08
103.8	2.48085e-08
103.9	2.46342e-08
104	2.45283e-08
104.1	2.46599e-08
104.2	2.44319e-08
104.3	2.44929e-08
104.4	2.47044e-08
104.5	2.45425e-08
104.6	2.44447e-08
104.7	2.4659e-08
104.8	2.45351e-08
104.9	2.44982e-08
105	2.46888e-08
105.1	2.45164e-08
105.2	2.44948e-08
105.3	2.46515e-08
105.4	2.44293e-08
105.5	2.45108e-08
105.6	2.4337e-08
105.7	2.41122e-08
105.8	2.44123e-08
105.9	2.4504e-08
106	2.42134e-08
106.1	2.44588e-08
106.2	2.43938e-08
106.3	2.43026e-08
106.4	2.41024e-08
106.5	2.41746e-08
106.6	2.45803e-08
106.7	2.4254e-08
106.8	2.41694e-08
106.9	2.41295e-08
107	2.41927e-08
107.1	2.41702e-08
107.2	2.40795e-08
107.3	2.40546e-08
107.4	2.4245e-08
107.5	2.42199e-08
107.6	2.40261e-08
107.7	2.40606e-08
107.8	2.41972e-08
107.9	2.39188e-08
108	2.4073e-08
108.1	2.39259e-08
108.2	2.39684e-08
108.3	2.38017e-08
108.4	2.4147e-08
108.5	2.38483e-08
108.6	2.36435e-08
108.7	2.38401e-08
108.8	2.40482e-08
108.9	2.38532e-08
109	2.37786e-08
109.1	2.3739e-08
109.2	2.37251e-08
109.3	2.37282e-08
109.4	2.38759e-08
109.5	2.37146e-08
109.6	2.38058e-08
109.7	2.38895e-08
109.8	2.35428e-08
109.9	2.35552e-08
110	2.37862e-08
110.1	2.37267e-08
110.2	2.38625e-08
110.3	2.35456e-08
110.4	2.3821e-08
110.5	2.37312e-08
110.6	2.36791e-08
110.7	2.3347e-08
110.8	2.36816e-08
110.9	2.34815e-08
111	2.33724e-08
111.1	2.3561e-08
111.2	2.34267e-08
111.3	2.35101e-08
111.4	2.35534e-08
111.5	2.33533e-08
111.6	2.33937e-08
111.7	2.33517e-08
111.8	2.33356e-08
111.9	2.34152e-08
112	2.33239e-08
112.1	2.32142e-08
112.2	2.31726e-08
112.3	2.33511e-08
112.4	2.35206e-08
112.5	2.34205e-08
112.6	2.30833e-08
112.7	2.32622e-08
112.8	2.3469e-08
112.9	2.32985e-08
113	2.33561e-08
113.1	2.31836e-08
113.2	2.31124e-08
113.3	2.31251e-08
113.4	2.3051e-08
113.5	2.31355e-08
113.6	2.3083e-08
113.7	2.2989e-08
113.8	2.3131e-08
113.9	2.31596e-08
114	2.29782e-08
114.1	2.30688e-08
114.2	2.30134e-08
114.3	2.3058e-08
114.4	2.29168e-08
114.5	2.3049e-08
114.6	2.3302e-08
114.7	2.30375e-08
114.8	2.29758e-08
114.9	2.29871e-08
115	2.30384e-08
115.1	2.29753e-08
115.2	2.28317e-08
115.3	2.28375e-08
115.4	2.2742e-08
115.5	2.2857e-08
115.6	2.27473e-08
115.7	2.27074e-08
115.8	2.28849e-08
115.9	2.26948e-08
116	2.29385e-08
116.1	2.2725e-08
116.2	2.27733e-08
116.3	2.27087e-08
116.4	2.29734e-08
116.5	2.23099e-08
116.6	2.26984e-08
116.7	2.28563e-08
116.8	2.2743e-08
116.9	2.25127e-08
117	2.27047e-08
117.1	2.25225e-08
117.2	2.26745e-08
117.3	2.22937e-08
117.4	2.27287e-08
117.5	2.24619e-08
117.6	2.24512e-08
117.7	2.26918e-08
117.8	2.26818e-08
117.9	2.25408e-08
118	2.23041e-08
118.1	2.25726e-08
118.2	2.24981e-08
118.3	2.25185e-08
118.4	2.25783e-08
118.5	2.24525e-08
118.6	2.24096e-08
118.7	2.24878e-08
118.8	2.24276e-08
118.9	2.23444e-08
119	2.25193e-08
119.1	2.22468e-08
119.2	2.21699e-08
119.3	2.24534e-08
119.4	2.2348e-08
119.5	2.20616e-08
119.6	2.23935e-08
119.7	2.22672e-08
119.8	2.21559e-08
119.9	2.2127e-08
120	2.23279e-08
120.1	2.21832e-08
120.2	2.22384e-08
120.3	2.21608e-08
120.4	2.21404e-08
120.5	2.21461e-08
120.6	2.22588e-08
120.7	2.20403e-08
120.8	2.23889e-08
120.9	2.21438e-08
121	2.21213e-08
121.1	2.21747e-08
121.2	2.20473e-08
121.3	2.22409e-08
121.4	2.20073e-08
121.5	2.20633e-08
121.6	2.1944e-08
121.7	2.17873e-08
121.8	2.20909e-08
121.9	2.19931e-08
122	2.20059e-08
122.1	2.19792e-08
122.2	2.19412e-08
122.3	2.19049e-08
122.4	2.18499e-08
122.5	2.19677e-08
122.6	2.17155e-08
122.7	2.2153e-08
122.8	2.17505e-08
122.9	2.18585e-08
123	2.17522e-08
123.1	2.20066e-08
123.2	2.1727e-08
123.3	2.1713e-08
123.4	2.19319e-08
123.5	2.16633e-08
123.6	2.1902e-08
123.7	2.18501e-08
123.8	2.17262e-08
123.9	2.16147e-08
124	2.17079e-08
124.1	2.16084e-08
124.2	2.19707e-08
124.3	2.16561e-08
124.4	2.16395e-08
124.5	2.17884e-08
124.6	2.15777e-08
124.7	2.17264e-08
124.8	2.16572e-08
124.9	2.15601e-08
125	2.1799e-08
125.1	2.14865e-08
125.2	2.12038e-08
125.3	2.15316e-08
125.4	2.14791e-08
125.5	2.1424e-08
125.6	2.15008e-08
125.7	2.16505e-08
125.8	2.15647e-08
125.9	2.15371e-08
126	2.14262e-08
126.1	2.16965e-08
126.2	2.12987e-08
126.3	2.16091e-08
126.4	2.14036e-08
126.5	2.14141e-08
126.6	2.13463e-08
126.7	2.16079e-08
126.8	2.16464e-08
126.9	2.13654e-08
127	2.11301e-08
127.1	2.14031e-08
127.2	2.11027e-08
127.3	2.12942e-08
127.4	2.13407e-08
127.5	2.1366e-08
127.6	2.13785e-08
127.7	2.11399e-08
127.8	2.11859e-08
127.9	2.12833e-08
128	2.10039e-08
128.1	2.11599e-08
128.2	2.08765e-08
128.3	2.14626e-08
128.4	2.10896e-08
128.5	2.09158e-08
128.6	2.10436e-08
128.7	2.12032e-08
128.8	2.11287e-08
128.9	2.11239e-08
129	2.12068e-08
129.1	2.12642e-08
129.2	2.07454e-08
129.3	2.10649e-08
129.4	2.08399e-08
129.5	2.11014e-08
129.6	2.10737e-08
129.7	2.10757e-08
129.8	2.11515e-08
129.9	2.11618e-08
130	2.10432e-08
130.1	2.09402e-08
130.2	2.09394e-08
130.3	2.09774e-08
130.4	2.1012e-08
130.5	2.0872e-08
130.6	2.06873e-08
130.7	2.0837e-08
130.8	2.09199e-08
130.9	2.07e-08
131	2.07273e-08
131.1	2.07692e-08
131.2	2.08051e-08
131.3	2.07693e-08
131.4	2.0666e-08
131.5	2.09538e-08
131.6	2.07545e-08
131.7	2.07919e-08
131.8	2.07164e-08
131.9	2.06849e-08
132	2.0932e-08
132.1	2.08825e-08
132.2	2.08905e-08
132.3	2.07687e-08
132.4	2.07064e-08
132.5	2.05772e-08
132.6	2.05714e-08
132.7	2.06539e-08
132.8	2.07475e-08
132.9	2.0648e-08
133	2.05945e-08
133.1	2.05877e-08
133.2	2.05309e-08
133.3	2.07159e-08
133.4	2.05468e-08
133.5	2.06678e-08
133.6	2.05952e-08
133.7	2.06492e-08
133.8	2.05017e-08
133.9	2.05531e-08
134	2.05909e-08
134.1	2.03672e-08
134.2	2.04964e-08
134.3	2.04434e-08
134.4	2.03638e-08
134.5	2.05724e-08
134.6	2.01754e-08
134.7	2.0387e-08
134.8	2.04477e-08
134.9	2.02506e-08
135	2.05515e-08
135.1	2.03567e-08
135.2	2.0316e-08
135.3	2.04955e-08
135.4	2.0286e-08
135.5	2.04034e-08
135.6	2.03523e-08
135.7	2.07386e-08
135.8	2.03824e-08
135.9	2.01834e-08
136	2.03213e-08
136.1	2.05406e-08
136.2	2.031e-08
136.3	2.05572e-08
136.4	2.03001e-08
136.5	2.00191e-08
136.6	2.02175e-08
136.7	2.00987e-08
136.8	2.02917e-08
136.9	2.02159e-08
137	1.99972e-08
137.1	2.03962e-08
137.2	1.99994e-08
137.3	2.03915e-08
137.4	1.99953e-08
137.5	2.00744e-08
137.6	2.00608e-08
137.7	2.00869e-08
137.8	2.0232e-08
137.9	2.00388e-08
138	1.98911e-08
138.1	2.03333e-08
138.2	1.98703e-08
138.3	2.02165e-08
138.4	2.00661e-08
138.5	2.02463e-08
138.6	1.98151e-08
138.7	1.99109e-08
138.8	2.00663e-08
138.9	1.9766e-08
139	2.00946e-08
139.1	1.97692e-08
139.2	2.00875e-08
139.3	1.98325e-08
139.4	1.98945e-08
139.5	2.00444e-08
139.6	1.97496e-08
139.7	1.99852e-08
139.8	1.99515e-08
139.9	1.98664e-08
140	1.95277e-08
140.1	1.98115e-08
140.2	1.97602e-08
140.3	1.98373e-08
140.4	1.97615e-08
140.5	1.97749e-08
140.6	1.95453e-08
140.7	1.96863e-08
140.8	1.98593e-08
140.9	1.95108e-08
141	1.96959e-08
141.1	1.95253e-08
141.2	1.9757e-08
141.3	1.96655e-08
141.4	1.97335e-08
141.5	1.96927e-08
141.6	1.96474e-08
141.7	1.98454e-08
141.8	1.96466e-08
141.9	1.95884e-08
142	1.96917e-08
142.1	1.948e-08
142.2	1.98123e-08
142.3	1.9331e-08
142.4	1.95672e-08
142.5	1.96636e-08
142.6	1.95091e-08
142.7	1.99558e-08
142.8	1.9797e-08
142.9	1.94906e-08
143	1.93358e-08
143.1	1.97089e-08
143.2	1.96116e-08
143.3	1.94805e-08
143.4	1.96262e-08
143.5	1.9499e-08
143.6	1.96543e-08
143.7	1.95581e-08
143.8	1.95983e-08
143.9	1.96544e-08
144	1.95216e-08
144.1	1.94211e-08
144.2	1.93579e-08
144.3	1.93844e-08
144.4	1.94066e-08
144.5	1.93499e-08
144.6	1.95501e-08
144.7	1.91734e-08
144.8	1.95703e-08
144.9	1.92477e-08
145	1.93975e-08
145.1	1.92594e-08
145.2	1.92725e-08
145.3	1.94417e-08
145.4	1.92014e-08
145.5	1.90691e-08
145.6	1.92853e-08
145.7	1.94338e-08
145.8	1.92165e-08
145.9	1.91859e-08
146	1.91631e-08
146.1	1.91204e-08
146.2	1.93645e-08
146.3	1.92754e-08
146.4	1.92636e-08
146.5	1.93399e-08
146.6	1.90522e-08
146.7	1.92262e-08
146.8	1.94113e-08
146.9	1.90488e-08
147	1.91325e-08
147.1	1.92467e-08
147.2	1.92626e-08
147.3	1.91501e-08
147.4	1.91761e-08
147.5	1.90417e-08
147.6	1.90237e-08
147.7	1.9138e-08
147.8	1.89651e-08
147.9	1.90819e-08
148	1.90314e-08
148.1	1.87959e-08
148.2	1.90468e-08
148.3	1.88778e-08
148.4	1.8851e-08
148.5	1.94055e-08
148.6	1.91264e-08
148.7	1.88093e-08
148.8	1.92328e-08
148.9	1.89778e-08
149	1.90855e-08
149.1	1.90447e-08
149.2	1.90044e-08
149.3	1.90317e-08
149.4	1.88741e-08
149.5	1.90282e-08
149.6	1.88096e-08
149.7	1.90405e-08
149.8	1.86722e-08
149.9	1.89985e-08
150	1.88945e-08
150.1	1.87645e-08
150.2	1.88482e-08
150.3	1.8902e-08
150.4	1.87967e-08
150.5	1.88992e-08
150.6	1.87621e-08
150.7	1.90791e-08
150.8	1.87795e-08
150.9	1.89994e-08
151	1.86471e-08
151.1	1.87791e-08
151.2	1.86685e-08
151.3	1.88396e-08
151.4	1.87429e-08
151.5	1.88092e-08
151.6	1.88298e-08
151.7	1.88709e-08
151.8	1.88941e-08
151.9	1.85994e-08
152	1.85773e-08
152.1	1.86061e-08
152.2	1.88168e-08
152.3	1.86585e-08
152.4	1.88473e-08
152.5	1.86472e-08
152.6	1.87913e-08
152.7	1.87372e-08
152.8	1.85801e-08
152.9	1.87553e-08
153	1.85882e-08
153.1	1.84773e-08
153.2	1.86528e-08
153.3	1.87102e-08
153.4	1.846e-08
153.5	1.83811e-08
153.6	1.84329e-08
153.7	1.8796e-08
153.8	1.83181e-08
153.9	1.85577e-08
154	1.8544e-08
154.1	1.85423e-08
154.2	1.86857e-08
154.3	1.83072e-08
154.4	1.84934e-08
154.5	1.83945e-08
154.6	1.84848e-08
154.7	1.84732e-08
154.8	1.83742e-08
154.9	1.84942e-08
155	1.83017e-08
155.1	1.82857e-08
155.2	1.84118e-08
155.3	1.83415e-08
155.4	1.80461e-08
155.5	1.84489e-08
155.6	1.82943e-08
155.7	1.83943e-08
155.8	1.84075e-08
155.9	1.82942e-08
156	1.84574e-08
156.1	1.86105e-08
156.2	1.84474e-08
156.3	1.82455e-08
156.4	1.84875e-08
156.5	1.85497e-08
156.6	1.82191e-08
156.7	1.81679e-08
156.8	1.82652e-08
156.9	1.83404e-08
157	1.82331e-08
157.1	1.82384e-08
157.2	1.82351e-08
157.3	1.81177e-08
157.4	1.81693e-08
157.5	1.82828e-08
157.6	1.82023e-08
157.7	1.81918e-08
157.8	1.81743e-08
157.9	1.81737e-08
158	1.8061e-08
158.1	1.81428e-08
158.2	1.83e-08
158.3	1.8181e-08
158.4	1.78825e-08
158.5	1.79738e-08
158.6	1.81229e-08
158.7	1.81217e-08
158.8	1.82306e-08
158.9	1.79056e-08
159	1.80283e-08
159.1	1.83061e-08
159.2	1.79315e-08
159.3	1.82355e-08
159.4	1.79591e-08
159.5	1.80747e-08
159.6	1.82258e-08
159.7	1.79081e-08
159.8	1.80454e-08
159.9	1.78192e-08
160	1.82411e-08
160.1	1.82498e-08
160.2	1.79434e-08
160.3	1.79492e-08
160.4	1.80156e-08
160.5	1.77384e-08
160.6	1.78228e-08
160.7	1.81187e-08
160.8	1.79276e-08
160.9	1.79065e-08
161	1.80341e-08
161.1	1.7749e-08
161.2	1.80573e-08
161.3	1.80053e-08
161.4	1.8034e-08
161.5	1.76082e-08
161.6	1.78272e-08
161.7	1.80005e-08
161.8	1.77673e-08
161.9	1.77413e-08
162	1.7862e-08
162.1	1.77288e-08
162.2	1.79595e-08
162.3	1.77546e-08
162.4	1.77619e-08
162.5	1.78683e-08
162.6	1.74921e-08
162.7	1.77633e-08
162.8	1.77283e-08
162.9	1.76328e-08
163	1.77793e-08
163.1	1.77173e-08
163.2	1.77121e-08
163.3	1.7678e-08
163.4	1.76695e-08
163.5	1.77216e-08
163.6	1.77713e-08
163.7	1.77328e-08
163.8	1.77909e-08
163.9	1.7648e-08
164	1.75881e-08
164.1	1.75771e-08
164.2	1.75963e-08
164.3	1.76709e-08
164.4	1.74391e-08
164.5	1.75329e-08
164.6	1.75742e-08
164.7	1.76561e-08
164.8	1.74873e-08
164.9	1.78319e-08
165	1.7436e-08
165.1	1.78209e-08
165.2	1.75774e-08
165.3	1.76479e-08
165.4	1.76352e-08
165.5	1.77184e-08
165.6	1.75178e-08
165.7	1.75941e-08
165.8	1.76954e-08
165.9	1.74142e-08
166	1.7473e-08
166.1	1.78241e-08
166.2	1.73912e-08
166.3	1.76458e-08
166.4	1.74568e-08
166.5	1.74868e-08
166.6	1.73459e-08
166.7	1.74765e-08
166.8	1.74882e-08
166.9	1.75222e-08
167	1.73952e-08
167.1	1.75126e-08
167.2	1.74384e-08
167.3	1.74576e-08
167.4	1.72508e-08
167.5	1.73872e-08
167.6	1.72969e-08
167.7	1.74002e-08
167.8	1.74778e-08
167.9	1.72882e-08
168	1.71266e-08
168.1	1.71571e-08
168.2	1.742e-08
168.3	1.71595e-08
168.4	1.72801e-08
168.5	1.70546e-08
168.6	1.72074e-08
168.7	1.73007e-08
168.8	1.73705e-08
168.9	1.70926e-08
169	1.73453e-08
169.1	1.73408e-08
169.2	1.73368e-08
169.3	1.73987e-08
169.4	1.73971e-08
169.5	1.72376e-08
169.6	1.73854e-08
169.7	1.71577e-08
169.8	1.73623e-08
169.9	1.74665e-08
170	1.71374e-08
170.1	1.72492e-08
170.2	1.71445e-08
170.3	1.70651e-08
170.4	1.70734e-08
170.5	1.72462e-08
170.6	1.69278e-08
170.7	1.72719e-08
170.8	1.71504e-08
170.9	1.70004e-08
171	1.7083e-08
171.1	1.71849e-08
171.2	1.73639e-08
171.3	1.71852e-08
171.4	1.70538e-08
171.5	1.72443e-08
171.6	1.68695e-08
171.7	1.71537e-08
171.8	1.70657e-08
171.9	1.70252e-08
172	1.68881e-08
172.1	1.71675e-08
172.2	1.70311e-08
172.3	1.68192e-08
172.4	1.69489e-08
172.5	1.68325e-08
172.6	1.70053e-08
172.7	1.71384e-08
172.8	1.69391e-08
172.9	1.69241e-08
173	1.69414e-08
173.1	1.70121e-08
173.2	1.72024e-08
173.3	1.70188e-08
173.4	1.70586e-08
173.5	1.68819e-08
173.6	1.68634e-08
173.7	1.68081e-08
173.8	1.69915e-08
173.9	1.68749e-08
174	1.69407e-08
174.1	1.69636e-08
174.2	1.69877e-08
174.3	1.69229e-08
174.4	1.68323e-08
174.5	1.69004e-08
174.6	1.70645e-08
174.7	1.67932e-08
174.8	1.69291e-08
174.9	1.67611e-08
175	1.67224e-08
175.1	1.67643e-08
175.2	1.70983e-08
175.3	1.67942e-08
175.4	1.70587e-08
175.5	1.68698e-08
175.6	1.66596e-08
175.7	1.6816e-08
175.8	1.69543e-08
175.9	1.67334e-08
176	1.6568e-08
176.1	1.69052e-08
176.2	1.66888e-08
176.3	1.67647e-08
176.4	1.66223e-08
176.5	1.66611e-08
176.6	1.69019e-08
176.7	1.66408e-08
176.8	1.68261e-08
176.9	1.66553e-08
177	1.66967e-08
177.1	1.66795e-08
177.2	1.63159e-08
177.3	1.67967e-08
177.4	1.67251e-08
177.5	1.65492e-08
177.6	1.65555e-08
177.7	1.66833e-08
177.8	1.67884e-08
177.9	1.67912e-08
178	1.64431e-08
178.1	1.67866e-08
178.2	1.66922e-08
178.3	1.67706e-08
178.4	1.65321e-08
178.5	1.65475e-08
178.6	1.65069e-08
178.7	1.65671e-08
178.8	1.65329e-08
178.9	1.63732e-08
179	1.64985e-08
179.1	1.64837e-08
179.2	1.64366e-08
179.3	1.67538e-08
179.4	1.63454e-08
179.5	1.64981e-08
179.6	1.6584e-08
179.7	1.65742e-08
179.8	1.63576e-08
179.9	1.68355e-08
180	1.62709e-08
180.1	1.62795e-08
180.2	1.64926e-08
180.3	1.65039e-08
180.4	1.65242e-08
180.5	1.6361e-08
180.6	1.64148e-08
180.7	1.68311e-08
180.8	1.64523e-08
180.9	1.64355e-08
181	1.6717e-08
181.1	1.62288e-08
181.2	1.66498e-08
181.3	1.64755e-08
181.4	1.63191e-08
181.5	1.64549e-08
181.6	1.63934e-08
181.7	1.64616e-08
181.8	1.64737e-08
181.9	1.64429e-08
182	1.63137e-08
182.1	1.65347e-08
182.2	1.6137e-08
182.3	1.62573e-08
182.4	1.63987e-08
182.5	1.61337e-08
182.6	1.64857e-08
182.7	1.6446e-08
182.8	1.60388e-08
182.9	1.64977e-08
183	1.60767e-08
183.1	1.63828e-08
183.2	1.60612e-08
183.3	1.61075e-08
183.4	1.6266e-08
183.5	1.62165e-08
183.6	1.6083e-08
183.7	1.62671e-08
183.8	1.62644e-08
183.9	1.61022e-08
184	1.59255e-08
184.1	1.615e-08
184.2	1.60303e-08
184.3	1.6073e-08
184.4	1.60762e-08
184.5	1.60971e-08
184.6	1.60393e-08
184.7	1.61048e-08
184.8	1.60818e-08
184.9	1.58457e-08
185	1.61155e-08
185.1	1.61715e-08
185.2	1.61665e-08
185.3	1.61617e-08
185.4	1.59593e-08
185.5	1.59603e-08
185.6	1.61191e-08
185.7	1.61544e-08
185.8	1.60098e-08
185.9	1.5881e-08
186	1.60605e-08
186.1	1.6284e-08
186.2	1.6179e-08
186.3	1.58971e-08
186.4	1.62061e-08
186.5	1.60836e-08
186.6	1.5812e-08
186.7	1.61138e-08
186.8	1.6058e-08
186.9	1.58072e-08
187	1.59633e-08
187.1	1.6017e-08
187.2	1.59482e-08
187.3	1.59654e-08
187.4	1.57851e-08
187.5	1.59296e-08
187.6	1.58264e-08
187.7	1.58106e-08
187.8	1.57954e-08
187.9	1.60454e-08
188	1.59295e-08
188.1	1.59234e-08
188.2	1.58705e-08
188.3	1.58434e-08
188.4	1.58511e-08
188.5	1.59685e-08
188.6	1.59633e-08
188.7	1.60236e-08
188.8	1.59856e-08
188.9	1.59194e-08
189	1.61361e-08
189.1	1.57578e-08
189.2	1.61007e-08
189.3	1.56903e-08
189.4	1.58446e-08
189.5	1.58841e-08
189.6	1.57412e-08
189.7	1.5904e-08
189.8	1.58816e-08
189.9	1.56757e-08
190	1.6062e-08
190.1	1.58229e-08
190.2	1.59072e-08
190.3	1.57902e-08
190.4	1.59224e-08
190.5	1.58151e-08
190.6	1.57107e-08
190.7	1.58751e-08
190.8	1.54908e-08
190.9	1.58036e-08
191	1.58246e-08
191.1	1.56798e-08
191.2	1.58889e-08
191.3	1.57302e-08
191.4	1.5754e-08
191.5	1.57432e-08
191.6	1.57442e-08
191.7	1.58872e-08
191.8	1.57332e-08
191.9	1.56336e-08
192	1.58889e-08
192.1	1.57343e-08
192.2	1.57836e-08
192.3	1.59329e-08
192.4	1.56402e-08
192.5	1.58287e-08
192.6	1.56748e-08
192.7	1.58273e-08
192.8	1.58409e-08
192.9	1.56543e-08
193	1.58389e-08
193.1	1.53854e-08
193.2	1.568e-08
193.3	1.58044e-08
193.4	1.56487e-08
193.5	1.56436e-08
193.6	1.56503e-08
193.7	1.56496e-08
193.8	1.57737e-08
193.9	1.57018e-08
194	1.55723e-08
194.1	1.59335e-08
194.2	1.56409e-08
194.3	1.54277e-08
194.4	1.55544e-08
194.5	1.5799e-08
194.6	1.53605e-08
194.7	1.57632e-08
194.8	1.56269e-08
194.9	1.56519e-08
195	1.54402e-08
195.1	1.54496e-08
195.2	1.55724e-08
195.3	1.55573e-08
195.4	1.56154e-08
195.5	1.54303e-08
195.6	1.53878e-08
195.7	1.55172e-08
195.8	1.53985e-08
195.9	1.5415e-08
196	1.53254e-08
196.1	1.53911e-08
196.2	1.54674e-08
196.3	1.54117e-08
196.4	1.55074e-08
196.5	1.52022e-08
196.6	1.55062e-08
196.7	1.54233e-08
196.8	1.5417e-08
196.9	1.53372e-08
197	1.55102e-08
197.1	1.55152e-08
197.2	1.53985e-08
197.3	1.54946e-08
197.4	1.53154e-08
197.5	1.51615e-08
197.6	1.55804e-08
197.7	1.54801e-08
197.8	1.5412e-08
197.9	1.5175e-08
198	1.5452e-08
198.1	1.55848e-08
198.2	1.54567e-08
198.3	1.53914e-08
198.4	1.51549e-08
198.5	1.51206e-08
198.6	1.52687e-08
198.7	1.51477e-08
198.8	1.52346e-08
198.9	1.53828e-08
199	1.53213e-08
199.1	1.52587e-08
199.2	1.5141e-08
199.3	1.54968e-08
199.4	1.51798e-08
199.5	1.51958e-08
199.6	1.51708e-08
199.7	1.5146e-08
199.8	1.53342e-08
[truncated: 1,003 more rows]

## Sheet: Figure 4e
Co-rolled					Freestanding
Raw		Fit			Raw		Fit
Z' (ohm)	–Z'' (ohm)	Z' (ohm)	–Z'' (ohm)	Li+ conductivity (mS cm-1)	Z' (ohm)	–Z'' (ohm)	Z' (ohm)	–Z'' (ohm)	Li+ conductivity (mS cm-1)
67.371	-4.18349	72.67	0.03115	0.076	65.9895	-11.3779	72.157	0.279	0.069
70.6345	-2.36157	73.234	0.62695		69.1584	-7.67729	72.34	0.62545
72.5772	-2.88273	73.611	0.96075		70.6198	-5.86953	72.612	0.92852
72.2108	-0.95886	74.003	1.132		70.621	-3.30813	72.887	1.2352
72.6704	0.03115	74.386	1.3924		71.1363	-1.75743	73.218	1.4626
73.2342	0.62695	74.796	1.5581		71.5075	-0.7483	73.653	1.6797
73.6107	0.96075	75.179	1.7601		71.7905	-0.13167	74.068	1.9871
74.0031	1.13204	75.631	1.9811		72.1573	0.279	74.55	2.2478
74.3859	1.39238	76.1	2.191		72.3398	0.62545	75.07	2.664
74.7964	1.55806	76.677	2.3434		72.6116	0.92852	75.712	3.0235
75.1791	1.7601	77.176	2.6646		72.887	1.23522	76.431	3.458
75.6312	1.9811	77.809	3.0508		73.2184	1.46264	77.192	3.9425
76.1004	2.19095	78.489	3.381		73.6529	1.67974	78.169	4.5322
76.6772	2.34336	79.389	3.8813		74.0677	1.98709	79.176	5.2618
77.1763	2.66455	80.244	4.4556		74.5501	2.24779	80.369	6.0492
77.8093	3.05079	81.25	5.0362		75.0698	2.66405	81.754	7.0287
78.4888	3.38103	82.386	5.7452		75.7117	3.02355	83.301	8.2655
79.3892	3.88131	83.749	6.5757		76.4314	3.458	85.252	9.5352
80.2438	4.4556	85.208	7.5264		77.1919	3.94251	87.338	11.158
81.2501	5.03622	87.021	8.7314		78.1689	4.53215	89.875	12.992
82.3859	5.74518	88.956	9.9743		79.1758	5.26178	92.846	15.224
83.7488	6.5757	91.274	11.531		80.3693	6.04916	96.288	17.85
85.2081	7.52639	93.858	13.402		81.7543	7.02872	100.31	20.782
87.0213	8.73136	96.862	15.712		83.3012	8.26546	105.06	24.413
88.9556	9.97431	100.38	18.428		85.252	9.5352	110.66	28.707
91.2739	11.5313	104.5	21.622		87.3379	11.1581	117.5	33.812
93.8577	13.4017	109.41	25.511		89.8745	12.9917	125.99	39.699
96.8616	15.7115	115.34	30.134		92.8463	15.2245	136.84	45.826
100.384	18.4277	122.75	35.451		96.2878	17.8499	150.33	51.35
104.499	21.6218	132.2	41.187		100.309	20.7817	166.23	55.502
109.41	25.5114	144.05	46.807		105.056	24.4134	183.12	56.452
115.344	30.1339	158.17	51.501		110.664	28.7067	200.35	54.517
122.753	35.4505	173.93	53.523		117.5	33.8124	215.53	49.802
132.201	41.1866	190.67	52.925		125.989	39.6994	228.48	43.876
144.048	46.8072	206.23	49.469		136.837	45.8256	238.56	37.393
158.169	51.5014	219.54	43.889		150.33	51.3501	246.72	31.166
173.931	53.523	230.21	37.247		166.228	55.502	252.98	25.852
190.667	52.9248	238.3	30.9		183.125	56.4521	257.96	21.229
206.231	49.4689	244.35	25.038		200.351	54.5174	262.14	17.378
219.537	43.8889	248.92	20.074		215.534	49.8024	265.44	14.133
230.206	37.247	252.54	15.953		228.483	43.8758	268.11	11.566
238.297	30.9	255.35	12.752		238.565	37.3931	270.24	9.6373
244.349	25.0378	257.55	10.071		246.72	31.1665	272.15	8.176
248.919	20.0741	259.54	8.0652		252.978	25.8519	273.68	7.1058
252.539	15.9533	261.39	6.4816		257.963	21.2295	275.45	6.6855
255.349	12.7522	263.38	5.416		262.135	17.3779	278.51	6.3762
257.549	10.0709	265.53	4.6027		265.437	14.1325	284.21	6.5519
259.537	8.06523	268.26	3.9615		268.113	11.5659
261.389	6.48163	271.9	3.8639		270.238	9.63733
263.38	5.41597	276.29	3.9834		272.147	8.17597
265.529	4.60272				273.684	7.10578
268.256	3.96151				275.449	6.68547
271.902	3.86387				278.507	6.37623
276.289	3.98342				284.207	6.55187

## Sheet: Figure 4f
Co-rolled			Freestanding
Time (s)	Current (A)	e- conductivity (mS cm-1)	Time (s)	Current (A)	e- conductivity (mS cm-1)
1	0.11519	33	1	0.12096	34
2	0.11546		2	0.12097
3	0.11558		3	0.121
4	0.11568		4	0.121
5	0.11578		5	0.121
6	0.11591		6	0.12102
7	0.116		7	0.12103
8	0.11609		8	0.12106
9	0.11616		9	0.12108
10	0.11622		10	0.12109
11	0.11627		11	0.1211
12	0.11633		12	0.12109
13	0.11638		13	0.1211
14	0.11643		14	0.12111
15	0.11648		15	0.12112
16	0.11653		16	0.12112
17	0.11658		17	0.12114
18	0.11661		18	0.12116
19	0.11666		19	0.12116
20	0.11669		20	0.12116
21	0.11671		21	0.12116
22	0.11672		22	0.12115
23	0.11676		23	0.12114
24	0.11679		24	0.12115
25	0.11681		25	0.12116
26	0.11684		26	0.12116
27	0.11686		27	0.12118
28	0.11688		28	0.12118
29	0.11689		29	0.12118
30	0.1169		30	0.12119
31	0.11691		31	0.1212
32	0.11691		32	0.1212
33	0.11693		33	0.12119
34	0.11695		34	0.12121
35	0.11695		35	0.12121
36	0.11696		36	0.1212
37	0.11699		37	0.1212
38	0.117		38	0.12119
39	0.11701		39	0.12118
40	0.11704		40	0.12116
41	0.11706		41	0.12117
42	0.11708		42	0.12116
43	0.11711		43	0.12117
44	0.11712		44	0.12118
45	0.11715		45	0.12116
46	0.11714		46	0.12115
47	0.11713		47	0.12116
48	0.11711		48	0.12116
49	0.11712		49	0.12118
50	0.11713		50	0.1212
51	0.11715		51	0.12119
52	0.11715		52	0.12118
53	0.11714		53	0.12118
54	0.11714		54	0.12119
55	0.11713		55	0.12121
56	0.11713		56	0.12121
57	0.11717		57	0.12121
58	0.11721		58	0.1212
59	0.11722		59	0.1212
59.9998	0.11723		59.9998	0.12121

## Sheet: Figure 4g
Co-rolled				Co-rolled
Raw		Fit		Raw		Fit
Specific current (mA g-1)	ΔVoltage (mV)	Specific current (mA g-1)	ΔVoltage (mV)	Specific current (mA g-1)	ΔVoltage (mV)	Specific current (mA g-1)	ΔVoltage (mV)
5	9.2	5	21.6739	5	9.8	5	23.8525
10	19.4	5.1952	21.9628	10	26.4	5.1952	24.2783
20	39.6	5.39039	22.2518	20	53.2	5.39039	24.7042
40	79.6	5.58559	22.5407	40	106.8	5.58559	25.13
66.666	129.1	5.78078	22.8297	66.666	173.8	5.78078	25.5559
100	181.4	5.97598	23.1186	100	249.4	5.97598	25.9818
200	295.4	6.17117	23.4076	200	434.8	6.17117	26.4076
		6.36637	23.6965			6.36637	26.8335
-5	9.6	6.56156	23.9855	-5	13.2	6.56156	27.2594
-10	19	6.75676	24.2744	-10	26	6.75676	27.6852
-20	37	6.95195	24.5634	-20	51.1	6.95195	28.1111
-40	70.7	7.14715	24.8523	-40	99.2	7.14715	28.5369
-66.666	109.6	7.34234	25.1412	-66.666	157.4	7.34234	28.9628
-100	151.6	7.53754	25.4302	-100	224.2	7.53754	29.3887
-200	251.9	7.73273	25.7191	-200	396.3	7.73273	29.8145
		7.92793	26.0081			7.92793	30.2404
		8.12312	26.297			8.12312	30.6663
		8.31832	26.586			8.31832	31.0921
		8.51351	26.8749			8.51351	31.518
		8.70871	27.1639			8.70871	31.9438
		8.9039	27.4528			8.9039	32.3697
		9.0991	27.7417			9.0991	32.7956
		9.29429	28.0307			9.29429	33.2214
		9.48949	28.3196			9.48949	33.6473
		9.68468	28.6086			9.68468	34.0731
		9.87988	28.8975			9.87988	34.499
		10.0751	29.1865			10.0751	34.9249
		10.2703	29.4754			10.2703	35.3507
		10.4655	29.7644			10.4655	35.7766
		10.6607	30.0533			10.6607	36.2024
		10.8559	30.3423			10.8559	36.6283
		11.0511	30.6312			11.0511	37.0542
		11.2462	30.9201			11.2462	37.48
		11.4414	31.2091			11.4414	37.9059
		11.6366	31.498			11.6366	38.3318
		11.8318	31.787			11.8318	38.7576
		12.027	32.0759			12.027	39.1835
		12.2222	32.3649			12.2222	39.6093
		12.4174	32.6538			12.4174	40.0352
		12.6126	32.9428			12.6126	40.4611
		12.8078	33.2317			12.8078	40.8869
		13.003	33.5207			13.003	41.3128
		13.1982	33.8096			13.1982	41.7387
		13.3934	34.0986			13.3934	42.1645
		13.5886	34.3875			13.5886	42.5904
		13.7838	34.6764			13.7838	43.0162
		13.979	34.9654			13.979	43.4421
		14.1742	35.2543			14.1742	43.868
		14.3694	35.5433			14.3694	44.2938
		14.5646	35.8322			14.5646	44.7197
		14.7598	36.1212			14.7598	45.1456
		14.955	36.4101			14.955	45.5714
		15.1502	36.699			15.1502	45.9973
		15.3453	36.988			15.3453	46.4231
		15.5405	37.2769			15.5405	46.849
		15.7357	37.5659			15.7357	47.2749
		15.9309	37.8548			15.9309	47.7007
		16.1261	38.1438			16.1261	48.1266
		16.3213	38.4327			16.3213	48.5525
		16.5165	38.7217			16.5165	48.9783
		16.7117	39.0106			16.7117	49.4042
		16.9069	39.2996			16.9069	49.83
		17.1021	39.5885			17.1021	50.2559
		17.2973	39.8775			17.2973	50.6818
		17.4925	40.1664			17.4925	51.1076
		17.6877	40.4553			17.6877	51.5335
		17.8829	40.7443			17.8829	51.9594
		18.0781	41.0332			18.0781	52.3852
		18.2733	41.3222			18.2733	52.8111
		18.4685	41.6111			18.4685	53.2369
		18.6637	41.9001			18.6637	53.6628
		18.8589	42.189			18.8589	54.0887
		19.0541	42.4779			19.0541	54.5145
		19.2492	42.7669			19.2492	54.9404
		19.4444	43.0558			19.4444	55.3662
		19.6396	43.3448			19.6396	55.7921
		19.8348	43.6337			19.8348	56.218
		20.03	43.9227			20.03	56.6438
		20.2252	44.2116			20.2252	57.0697
		20.4204	44.5006			20.4204	57.4956
		20.6156	44.7895			20.6156	57.9214
		20.8108	45.0785			20.8108	58.3473
		21.006	45.3674			21.006	58.7731
		21.2012	45.6564			21.2012	59.199
		21.3964	45.9453			21.3964	59.6249
		21.5916	46.2342			21.5916	60.0507
		21.7868	46.5232			21.7868	60.4766
		21.982	46.8121			21.982	60.9025
		22.1772	47.1011			22.1772	61.3283
		22.3724	47.39			22.3724	61.7542
		22.5676	47.679			22.5676	62.18
		22.7628	47.9679			22.7628	62.6059
		22.958	48.2569			22.958	63.0318
		23.1532	48.5458			23.1532	63.4576
		23.3483	48.8347			23.3483	63.8835
		23.5435	49.1237			23.5435	64.3093
		23.7387	49.4126			23.7387	64.7352
		23.9339	49.7016			23.9339	65.1611
		24.1291	49.9905			24.1291	65.5869
		24.3243	50.2795			24.3243	66.0128
		24.5195	50.5684			24.5195	66.4386
		24.7147	50.8574			24.7147	66.8645
		24.9099	51.1463			24.9099	67.2904
		25.1051	51.4353			25.1051	67.7162
		25.3003	51.7242			25.3003	68.1421
		25.4955	52.0131			25.4955	68.568
		25.6907	52.3021			25.6907	68.9938
		25.8859	52.591			25.8859	69.4197
		26.0811	52.88			26.0811	69.8456
		26.2763	53.1689			26.2763	70.2714
		26.4715	53.4579			26.4715	70.6973
		26.6667	53.7468			26.6667	71.1231
		26.8619	54.0358			26.8619	71.549
		27.0571	54.3247			27.0571	71.9749
		27.2523	54.6136			27.2523	72.4007
		27.4474	54.9026			27.4474	72.8266
		27.6426	55.1915			27.6426	73.2524
		27.8378	55.4805			27.8378	73.6783
		28.033	55.7694			28.033	74.1042
		28.2282	56.0584			28.2282	74.53
		28.4234	56.3473			28.4234	74.9559
		28.6186	56.6363			28.6186	75.3817
		28.8138	56.9252			28.8138	75.8076
		29.009	57.2141			29.009	76.2335
		29.2042	57.5031			29.2042	76.6593
		29.3994	57.792			29.3994	77.0852
		29.5946	58.081			29.5946	77.5111
		29.7898	58.3699			29.7898	77.9369
		29.985	58.6589			29.985	78.3628
		30.1802	58.9478			30.1802	78.7887
		30.3754	59.2368			30.3754	79.2145
		30.5706	59.5257			30.5706	79.6404
		30.7658	59.8147			30.7658	80.0662
		30.961	60.1036			30.961	80.4921
		31.1562	60.3925			31.1562	80.918
		31.3514	60.6815			31.3514	81.3438
		31.5465	60.9704			31.5465	81.7697
		31.7417	61.2594			31.7417	82.1955
		31.9369	61.5483			31.9369	82.6214
		32.1321	61.8373			32.1321	83.0473
		32.3273	62.1262			32.3273	83.4731
		32.5225	62.4152			32.5225	83.899
		32.7177	62.7041			32.7177	84.3248
		32.9129	62.993			32.9129	84.7507
		33.1081	63.282			33.1081	85.1766
		33.3033	63.5709			33.3033	85.6024
		33.4985	63.8599			33.4985	86.0283
		33.6937	64.1488			33.6937	86.4542
		33.8889	64.4378			33.8889	86.88
		34.0841	64.7267			34.0841	87.3059
		34.2793	65.0157			34.2793	87.7318
		34.4745	65.3046			34.4745	88.1576
		34.6697	65.5935			34.6697	88.5835
		34.8649	65.8825			34.8649	89.0093
		35.0601	66.1714			35.0601	89.4352
		35.2553	66.4604			35.2553	89.8611
		35.4504	66.7493			35.4504	90.2869
		35.6457	67.0383			35.6457	90.7128
		35.8408	67.3272			35.8408	91.1386
		36.036	67.6162			36.036	91.5645
		36.2312	67.9051			36.2312	91.9904
		36.4264	68.1941			36.4264	92.4162
		36.6216	68.483			36.6216	92.8421
		36.8168	68.772			36.8168	93.268
		37.012	69.0609			37.012	93.6938
		37.2072	69.3498			37.2072	94.1197
		37.4024	69.6388			37.4024	94.5455
		37.5976	69.9277			37.5976	94.9714
		37.7928	70.2167			37.7928	95.3973
		37.988	70.5056			37.988	95.8231
		38.1832	70.7946			38.1832	96.249
		38.3784	71.0835			38.3784	96.6749
		38.5736	71.3725			38.5736	97.1007
		38.7688	71.6614			38.7688	97.5266
		38.964	71.9503			38.964	97.9524
		39.1592	72.2393			39.1592	98.3783
		39.3543	72.5282			39.3543	98.8042
		39.5496	72.8172			39.5496	99.23
		39.7447	73.1061			39.7447	99.6559
		39.9399	73.3951			39.9399	100.082
		40.1351	73.684			40.1351	100.508
		40.3303	73.973			40.3303	100.933
		40.5255	74.2619			40.5255	101.359
		40.7207	74.5508			40.7207	101.785
		40.9159	74.8398			40.9159	102.211
		41.1111	75.1287			41.1111	102.637
		41.3063	75.4177			41.3063	103.063
		41.5015	75.7066			41.5015	103.489
		41.6967	75.9956			41.6967	103.915
		41.8919	76.2845			41.8919	104.34
		42.0871	76.5735			42.0871	104.766
		42.2823	76.8624			42.2823	105.192
		42.4775	77.1513			42.4775	105.618
		42.6727	77.4403			42.6727	106.044
		42.8679	77.7292			42.8679	106.47
		43.0631	78.0182			43.0631	106.896
		43.2583	78.3071			43.2583	107.321
		43.4534	78.5961			43.4534	107.747
		43.6487	78.885			43.6487	108.173
		43.8438	79.174			43.8438	108.599
		44.039	79.4629			44.039	109.025
		44.2342	79.7519			44.2342	109.451
		44.4294	80.0408			44.4294	109.877
		44.6246	80.3298			44.6246	110.302
		44.8198	80.6187			44.8198	110.728
		45.015	80.9076			45.015	111.154
		45.2102	81.1966			45.2102	111.58
		45.4054	81.4855			45.4054	112.006
		45.6006	81.7745			45.6006	112.432
		45.7958	82.0634			45.7958	112.858
		45.991	82.3524			45.991	113.283
		46.1862	82.6413			46.1862	113.709
		46.3814	82.9303			46.3814	114.135
		46.5766	83.2192			46.5766	114.561
		46.7718	83.5081			46.7718	114.987
		46.967	83.7971			46.967	115.413
		47.1622	84.086			47.1622	115.839
		47.3574	84.375			47.3574	116.264
		47.5525	84.6639			47.5525	116.69
		47.7478	84.9529			47.7478	117.116
		47.9429	85.2418			47.9429	117.542
		48.1381	85.5308			48.1381	117.968
		48.3333	85.8197			48.3333	118.394
		48.5285	86.1086			48.5285	118.82
		48.7237	86.3976			48.7237	119.246
		48.9189	86.6865			48.9189	119.671
		49.1141	86.9755			49.1141	120.097
		49.3093	87.2644			49.3093	120.523
		49.5045	87.5534			49.5045	120.949
		49.6997	87.8423			49.6997	121.375
		49.8949	88.1313			49.8949	121.801
		50.0901	88.4202			50.0901	122.227
		50.2853	88.7092			50.2853	122.652
		50.4805	88.9981			50.4805	123.078
		50.6757	89.287			50.6757	123.504
		50.8709	89.576			50.8709	123.93
		51.0661	89.8649			51.0661	124.356
		51.2613	90.1539			51.2613	124.782
		51.4565	90.4428			51.4565	125.208
		51.6516	90.7318			51.6516	125.633
		51.8469	91.0207			51.8469	126.059
		52.042	91.3097			52.042	126.485
		52.2372	91.5986			52.2372	126.911
		52.4324	91.8876			52.4324	127.337
		52.6276	92.1765			52.6276	127.763
		52.8228	92.4654			52.8228	128.189
		53.018	92.7544			53.018	128.614
		53.2132	93.0433			53.2132	129.04
		53.4084	93.3323			53.4084	129.466
		53.6036	93.6212			53.6036	129.892
		53.7988	93.9102			53.7988	130.318
		53.994	94.1991			53.994	130.744
		54.1892	94.4881			54.1892	131.17
		54.3844	94.777			54.3844	131.596
		54.5796	95.066			54.5796	132.021
		54.7748	95.3549			54.7748	132.447
		54.97	95.6438			54.97	132.873
		55.1652	95.9328			55.1652	133.299
		55.3604	96.2217			55.3604	133.725
		55.5556	96.5107			55.5556	134.151
		55.7507	96.7996			55.7507	134.577
		55.946	97.0886			55.946	135.002
		56.1411	97.3775			56.1411	135.428
		56.3363	97.6664			56.3363	135.854
		56.5315	97.9554			56.5315	136.28
		56.7267	98.2443			56.7267	136.706
		56.9219	98.5333			56.9219	137.132
		57.1171	98.8222			57.1171	137.558
		57.3123	99.1112			57.3123	137.983
		57.5075	99.4001			57.5075	138.409
		57.7027	99.6891			57.7027	138.835
		57.8979	99.978			57.8979	139.261
		58.0931	100.267			58.0931	139.687
		58.2883	100.556			58.2883	140.113
		58.4835	100.845			58.4835	140.539
		58.6787	101.134			58.6787	140.964
		58.8739	101.423			58.8739	141.39
		59.0691	101.712			59.0691	141.816
		59.2643	102.001			59.2643	142.242
		59.4595	102.29			59.4595	142.668
		59.6546	102.579			59.6546	143.094
		59.8499	102.867			59.8499	143.52
		60.0451	103.156			60.0451	143.946
		60.2402	103.445			60.2402	144.371
		60.4354	103.734			60.4354	144.797
		60.6306	104.023			60.6306	145.223
		60.8258	104.312			60.8258	145.649
		61.021	104.601			61.021	146.075
		61.2162	104.89			61.2162	146.501
		61.4114	105.179			61.4114	146.927
		61.6066	105.468			61.6066	147.352
		61.8018	105.757			61.8018	147.778
		61.997	106.046			61.997	148.204
		62.1922	106.335			62.1922	148.63
		62.3874	106.624			62.3874	149.056
		62.5826	106.913			62.5826	149.482
		62.7778	107.202			62.7778	149.908
		62.973	107.491			62.973	150.333
		63.1682	107.78			63.1682	150.759
		63.3634	108.068			63.3634	151.185
		63.5586	108.357			63.5586	151.611
		63.7537	108.646			63.7537	152.037
		63.949	108.935			63.949	152.463
		64.1441	109.224			64.1441	152.889
		64.3393	109.513			64.3393	153.314
		64.5345	109.802			64.5345	153.74
		64.7297	110.091			64.7297	154.166
		64.9249	110.38			64.9249	154.592
		65.1201	110.669			65.1201	155.018
		65.3153	110.958			65.3153	155.444
		65.5105	111.247			65.5105	155.87
		65.7057	111.536			65.7057	156.296
		65.9009	111.825			65.9009	156.721
		66.0961	112.114			66.0961	157.147
		66.2913	112.403			66.2913	157.573
		66.4865	112.692			66.4865	157.999
		66.6817	112.981			66.6817	158.425
		66.8769	113.269			66.8769	158.851
		67.0721	113.558			67.0721	159.277
		67.2673	113.847			67.2673	159.702
		67.4625	114.136			67.4625	160.128
		67.6577	114.425			67.6577	160.554
		67.8529	114.714			67.8529	160.98
		68.0481	115.003			68.0481	161.406
		68.2432	115.292			68.2432	161.832
		68.4384	115.581			68.4384	162.258
		68.6336	115.87			68.6336	162.683
		68.8288	116.159			68.8288	163.109
		69.024	116.448			69.024	163.535
		69.2192	116.737			69.2192	163.961
		69.4144	117.026			69.4144	164.387
		69.6096	117.315			69.6096	164.813
		69.8048	117.604			69.8048	165.239
		70	117.893			70	165.664
		70.1952	118.182			70.1952	166.09
		70.3904	118.47			70.3904	166.516
		70.5856	118.759			70.5856	166.942
		70.7808	119.048			70.7808	167.368
		70.976	119.337			70.976	167.794
		71.1712	119.626			71.1712	168.22
		71.3664	119.915			71.3664	168.646
		71.5616	120.204			71.5616	169.071
		71.7568	120.493			71.7568	169.497
		71.9519	120.782			71.9519	169.923
		72.1471	121.071			72.1471	170.349
		72.3423	121.36			72.3423	170.775
		72.5375	121.649			72.5375	171.201
		72.7327	121.938			72.7327	171.627
		72.9279	122.227			72.9279	172.052
		73.1231	122.516			73.1231	172.478
		73.3183	122.805			73.3183	172.904
		73.5135	123.094			73.5135	173.33
		73.7087	123.383			73.7087	173.756
		73.9039	123.671			73.9039	174.182
		74.0991	123.96			74.0991	174.608
		74.2943	124.249			74.2943	175.033
		74.4895	124.538			74.4895	175.459
		74.6847	124.827			74.6847	175.885
		74.8799	125.116			74.8799	176.311
		75.0751	125.405			75.0751	176.737
		75.2703	125.694			75.2703	177.163
		75.4655	125.983			75.4655	177.589
		75.6607	126.272			75.6607	178.014
		75.8559	126.561			75.8559	178.44
		76.0511	126.85			76.0511	178.866
		76.2463	127.139			76.2463	179.292
		76.4414	127.428			76.4414	179.718
		76.6366	127.717			76.6366	180.144
		76.8318	128.006			76.8318	180.57
		77.027	128.295			77.027	180.996
		77.2222	128.584			77.2222	181.421
		77.4174	128.873			77.4174	181.847
		77.6126	129.161			77.6126	182.273
		77.8078	129.45			77.8078	182.699
		78.003	129.739			78.003	183.125
		78.1982	130.028			78.1982	183.551
		78.3934	130.317			78.3934	183.977
		78.5886	130.606			78.5886	184.402
		78.7838	130.895			78.7838	184.828
		78.979	131.184			78.979	185.254
		79.1742	131.473			79.1742	185.68
		79.3694	131.762			79.3694	186.106
		79.5646	132.051			79.5646	186.532
		79.7598	132.34			79.7598	186.958
		79.9549	132.629			79.9549	187.383
		80.1501	132.918			80.1501	187.809
		80.3453	133.207			80.3453	188.235
		80.5405	133.496			80.5405	188.661
		80.7357	133.785			80.7357	189.087
		80.9309	134.074			80.9309	189.513
		81.1261	134.362			81.1261	189.939
		81.3213	134.651			81.3213	190.364
		81.5165	134.94			81.5165	190.79
		81.7117	135.229			81.7117	191.216
		81.9069	135.518			81.9069	191.642
		82.1021	135.807			82.1021	192.068
		82.2973	136.096			82.2973	192.494
		82.4925	136.385			82.4925	192.92
		82.6877	136.674			82.6877	193.346
		82.8829	136.963			82.8829	193.771
		83.0781	137.252			83.0781	194.197
		83.2733	137.541			83.2733	194.623
		83.4685	137.83			83.4685	195.049
		83.6637	138.119			83.6637	195.475
		83.8589	138.408			83.8589	195.901
		84.0541	138.697			84.0541	196.327
		84.2493	138.986			84.2493	196.752
		84.4444	139.275			84.4444	197.178
		84.6396	139.563			84.6396	197.604
		84.8348	139.852			84.8348	198.03
		85.03	140.141			85.03	198.456
		85.2252	140.43			85.2252	198.882
		85.4204	140.719			85.4204	199.308
		85.6156	141.008			85.6156	199.733
		85.8108	141.297			85.8108	200.159
		86.006	141.586			86.006	200.585
		86.2012	141.875			86.2012	201.011
		86.3964	142.164			86.3964	201.437
		86.5916	142.453			86.5916	201.863
		86.7868	142.742			86.7868	202.289
		86.982	143.031			86.982	202.714
		87.1772	143.32			87.1772	203.14
		87.3724	143.609			87.3724	203.566
		87.5676	143.898			87.5676	203.992
		87.7628	144.187			87.7628	204.418
		87.958	144.476			87.958	204.844
		88.1531	144.764			88.1531	205.27
		88.3483	145.053			88.3483	205.696
		88.5435	145.342			88.5435	206.121
		88.7387	145.631			88.7387	206.547
		88.9339	145.92			88.9339	206.973
		89.1291	146.209			89.1291	207.399
		89.3243	146.498			89.3243	207.825
		89.5195	146.787			89.5195	208.251
		89.7147	147.076			89.7147	208.677
		89.9099	147.365			89.9099	209.102
		90.1051	147.654			90.1051	209.528
		90.3003	147.943			90.3003	209.954
		90.4955	148.232			90.4955	210.38
		90.6907	148.521			90.6907	210.806
		90.8859	148.81			90.8859	211.232
		91.0811	149.099			91.0811	211.658
		91.2763	149.388			91.2763	212.083
		91.4715	149.677			91.4715	212.509
		91.6667	149.965			91.6667	212.935
		91.8619	150.254			91.8619	213.361
		92.0571	150.543			92.0571	213.787
		92.2523	150.832			92.2523	214.213
		92.4475	151.121			92.4475	214.639
		92.6426	151.41			92.6426	215.064
		92.8378	151.699			92.8378	215.49
		93.033	151.988			93.033	215.916
		93.2282	152.277			93.2282	216.342
		93.4234	152.566			93.4234	216.768
		93.6186	152.855			93.6186	217.194
		93.8138	153.144			93.8138	217.62
		94.009	153.433			94.009	218.046
		94.2042	153.722			94.2042	218.471
		94.3994	154.011			94.3994	218.897
		94.5946	154.3			94.5946	219.323
		94.7898	154.589			94.7898	219.749
		94.985	154.878			94.985	220.175
		95.1802	155.167			95.1802	220.601
		95.3754	155.455			95.3754	221.027
		95.5706	155.744			95.5706	221.452
		95.7658	156.033			95.7658	221.878
		95.961	156.322			95.961	222.304
		96.1562	156.611			96.1562	222.73
		96.3513	156.9			96.3513	223.156
		96.5465	157.189			96.5465	223.582
		96.7417	157.478			96.7417	224.008
		96.9369	157.767			96.9369	224.433
		97.1321	158.056			97.1321	224.859
		97.3273	158.345			97.3273	225.285
		97.5225	158.634			97.5225	225.711
		97.7177	158.923			97.7177	226.137
		97.9129	159.212			97.9129	226.563
		98.1081	159.501			98.1081	226.989
		98.3033	159.79			98.3033	227.414
		98.4985	160.079			98.4985	227.84
		98.6937	160.368			98.6937	228.266
		98.8889	160.656			98.8889	228.692
		99.0841	160.945			99.0841	229.118
		99.2793	161.234			99.2793	229.544
		99.4745	161.523			99.4745	229.97
		99.6697	161.812			99.6697	230.396
		99.8649	162.101			99.8649	230.821
		100.06	162.39			100.06	231.247
		100.255	162.679			100.255	231.673
		100.45	162.968			100.45	232.099
		100.646	163.257			100.646	232.525
		100.841	163.546			100.841	232.951
		101.036	163.835			101.036	233.377
		101.231	164.124			101.231	233.802
		101.426	164.413			101.426	234.228
		101.622	164.702			101.622	234.654
		101.817	164.991			101.817	235.08
		102.012	165.28			102.012	235.506
		102.207	165.569			102.207	235.932
		102.402	165.857			102.402	236.358
		102.598	166.146			102.598	236.783
		102.793	166.435			102.793	237.209
		102.988	166.724			102.988	237.635
		103.183	167.013			103.183	238.061
		103.378	167.302			103.378	238.487
		103.574	167.591			103.574	238.913
		103.769	167.88			103.769	239.339
		103.964	168.169			103.964	239.764
		104.159	168.458			104.159	240.19
		104.354	168.747			104.354	240.616
		104.55	169.036			104.55	241.042
		104.745	169.325			104.745	241.468
		104.94	169.614			104.94	241.894
		105.135	169.903			105.135	242.32
		105.33	170.192			105.33	242.745
		105.526	170.481			105.526	243.171
		105.721	170.77			105.721	243.597
		105.916	171.058			105.916	244.023
		106.111	171.347			106.111	244.449
		106.306	171.636			106.306	244.875
		106.501	171.925			106.501	245.301
		106.697	172.214			106.697	245.727
		106.892	172.503			106.892	246.152
		107.087	172.792			107.087	246.578
		107.282	173.081			107.282	247.004
		107.477	173.37			107.477	247.43
		107.673	173.659			107.673	247.856
		107.868	173.948			107.868	248.282
		108.063	174.237			108.063	248.708
		108.258	174.526			108.258	249.133
		108.453	174.815			108.453	249.559
		108.649	175.104			108.649	249.985
		108.844	175.393			108.844	250.411
		109.039	175.682			109.039	250.837
		109.234	175.971			109.234	251.263
		109.429	176.26			109.429	251.689
		109.625	176.548			109.625	252.114
		109.82	176.837			109.82	252.54
		110.015	177.126			110.015	252.966
		110.21	177.415			110.21	253.392
		110.405	177.704			110.405	253.818
		110.601	177.993			110.601	254.244
		110.796	178.282			110.796	254.67
		110.991	178.571			110.991	255.095
		111.186	178.86			111.186	255.521
		111.381	179.149			111.381	255.947
		111.577	179.438			111.577	256.373
		111.772	179.727			111.772	256.799
		111.967	180.016			111.967	257.225
		112.162	180.305			112.162	257.651
		112.357	180.594			112.357	258.077
		112.553	180.883			112.553	258.502
		112.748	181.172			112.748	258.928
		112.943	181.461			112.943	259.354
		113.138	181.749			113.138	259.78
		113.333	182.038			113.333	260.206
		113.529	182.327			113.529	260.632
		113.724	182.616			113.724	261.058
		113.919	182.905			113.919	261.483
		114.114	183.194			114.114	261.909
		114.309	183.483			114.309	262.335
		114.504	183.772			114.504	262.761
		114.7	184.061			114.7	263.187
		114.895	184.35			114.895	263.613
		115.09	184.639			115.09	264.039
		115.285	184.928			115.285	264.464
		115.48	185.217			115.48	264.89
		115.676	185.506			115.676	265.316
		115.871	185.795			115.871	265.742
		116.066	186.084			116.066	266.168
		116.261	186.373			116.261	266.594
		116.456	186.662			116.456	267.02
		116.652	186.95			116.652	267.445
		116.847	187.239			116.847	267.871
		117.042	187.528			117.042	268.297
		117.237	187.817			117.237	268.723
		117.432	188.106			117.432	269.149
		117.628	188.395			117.628	269.575
		117.823	188.684			117.823	270.001
		118.018	188.973			118.018	270.427
		118.213	189.262			118.213	270.852
		118.408	189.551			118.408	271.278
		118.604	189.84			118.604	271.704
		118.799	190.129			118.799	272.13
		118.994	190.418			118.994	272.556
		119.189	190.707			119.189	272.982
		119.384	190.996			119.384	273.408
		119.58	191.285			119.58	273.833
		119.775	191.574			119.775	274.259
		119.97	191.863			119.97	274.685
		120.165	192.151			120.165	275.111
		120.36	192.44			120.36	275.537
		120.556	192.729			120.556	275.963
		120.751	193.018			120.751	276.389
		120.946	193.307			120.946	276.814
		121.141	193.596			121.141	277.24
		121.336	193.885			121.336	277.666
		121.532	194.174			121.532	278.092
		121.727	194.463			121.727	278.518
		121.922	194.752			121.922	278.944
		122.117	195.041			122.117	279.37
		122.312	195.33			122.312	279.796
		122.508	195.619			122.508	280.221
		122.703	195.908			122.703	280.647
		122.898	196.197			122.898	281.073
		123.093	196.486			123.093	281.499
		123.288	196.775			123.288	281.925
		123.483	197.064			123.483	282.351
		123.679	197.352			123.679	282.777
		123.874	197.641			123.874	283.202
		124.069	197.93			124.069	283.628
		124.264	198.219			124.264	284.054
		124.459	198.508			124.459	284.48
		124.655	198.797			124.655	284.906
		124.85	199.086			124.85	285.332
		125.045	199.375			125.045	285.758
		125.24	199.664			125.24	286.183
		125.435	199.953			125.435	286.609
		125.631	200.242			125.631	287.035
		125.826	200.531			125.826	287.461
		126.021	200.82			126.021	287.887
		126.216	201.109			126.216	288.313
		126.411	201.398			126.411	288.739
		126.607	201.687			126.607	289.164
		126.802	201.976			126.802	289.59
		126.997	202.265			126.997	290.016
		127.192	202.554			127.192	290.442
		127.387	202.842			127.387	290.868
		127.583	203.131			127.583	291.294
		127.778	203.42			127.778	291.72
		127.973	203.709			127.973	292.145
		128.168	203.998			128.168	292.571
		128.363	204.287			128.363	292.997
		128.559	204.576			128.559	293.423
		128.754	204.865			128.754	293.849
		128.949	205.154			128.949	294.275
		129.144	205.443			129.144	294.701
		129.339	205.732			129.339	295.127
		129.535	206.021			129.535	295.552
		129.73	206.31			129.73	295.978
		129.925	206.599			129.925	296.404
		130.12	206.888			130.12	296.83
		130.315	207.177			130.315	297.256
		130.511	207.466			130.511	297.682
		130.706	207.755			130.706	298.108
		130.901	208.043			130.901	298.533
		131.096	208.332			131.096	298.959
		131.291	208.621			131.291	299.385
		131.486	208.91			131.486	299.811
		131.682	209.199			131.682	300.237
		131.877	209.488			131.877	300.663
		132.072	209.777			132.072	301.089
		132.267	210.066			132.267	301.514
		132.462	210.355			132.462	301.94
		132.658	210.644			132.658	302.366
		132.853	210.933			132.853	302.792
		133.048	211.222			133.048	303.218
		133.243	211.511			133.243	303.644
		133.438	211.8			133.438	304.07
		133.634	212.089			133.634	304.495
		133.829	212.378			133.829	304.921
		134.024	212.667			134.024	305.347
		134.219	212.956			134.219	305.773
		134.414	213.244			134.414	306.199
		134.61	213.533			134.61	306.625
		134.805	213.822			134.805	307.051
		135	214.111			135	307.477
		135.195	214.4			135.195	307.902
		135.39	214.689			135.39	308.328
		135.586	214.978			135.586	308.754
		135.781	215.267			135.781	309.18
		135.976	215.556			135.976	309.606
		136.171	215.845			136.171	310.032
		136.366	216.134			136.366	310.458
		136.562	216.423			136.562	310.883
		136.757	216.712			136.757	311.309
		136.952	217.001			136.952	311.735
		137.147	217.29			137.147	312.161
		137.342	217.579			137.342	312.587
		137.538	217.868			137.538	313.013
		137.733	218.157			137.733	313.439
		137.928	218.445			137.928	313.864
		138.123	218.734			138.123	314.29
		138.318	219.023			138.318	314.716
		138.514	219.312			138.514	315.142
		138.709	219.601			138.709	315.568
		138.904	219.89			138.904	315.994
		139.099	220.179			139.099	316.42
		139.294	220.468			139.294	316.845
		139.489	220.757			139.489	317.271
		139.685	221.046			139.685	317.697
		139.88	221.335			139.88	318.123
		140.075	221.624			140.075	318.549
		140.27	221.913			140.27	318.975
		140.465	222.202			140.465	319.401
		140.661	222.491			140.661	319.827
		140.856	222.78			140.856	320.252
		141.051	223.069			141.051	320.678
		141.246	223.358			141.246	321.104
		141.441	223.646			141.441	321.53
		141.637	223.935			141.637	321.956
		141.832	224.224			141.832	322.382
		142.027	224.513			142.027	322.808
		142.222	224.802			142.222	323.233
		142.417	225.091			142.417	323.659
		142.613	225.38			142.613	324.085
		142.808	225.669			142.808	324.511
		143.003	225.958			143.003	324.937
		143.198	226.247			143.198	325.363
		143.393	226.536			143.393	325.789
		143.589	226.825			143.589	326.214
		143.784	227.114			143.784	326.64
		143.979	227.403			143.979	327.066
		144.174	227.692			144.174	327.492
		144.369	227.981			144.369	327.918
		144.565	228.27			144.565	328.344
		144.76	228.559			144.76	328.77
		144.955	228.847			144.955	329.195
		145.15	229.136			145.15	329.621
		145.345	229.425			145.345	330.047
		145.541	229.714			145.541	330.473
		145.736	230.003			145.736	330.899
		145.931	230.292			145.931	331.325
		146.126	230.581			146.126	331.751
		146.321	230.87			146.321	332.177
		146.517	231.159			146.517	332.602
		146.712	231.448			146.712	333.028
		146.907	231.737			146.907	333.454
		147.102	232.026			147.102	333.88
		147.297	232.315			147.297	334.306
		147.492	232.604			147.492	334.732
		147.688	232.893			147.688	335.158
		147.883	233.182			147.883	335.583
		148.078	233.471			148.078	336.009
		148.273	233.76			148.273	336.435
		148.468	234.048			148.468	336.861
		148.664	234.337			148.664	337.287
		148.859	234.626			148.859	337.713
		149.054	234.915			149.054	338.139
		149.249	235.204			149.249	338.564
		149.444	235.493			149.444	338.99
		149.64	235.782			149.64	339.416
		149.835	236.071			149.835	339.842
		150.03	236.36			150.03	340.268
		150.225	236.649			150.225	340.694
		150.42	236.938			150.42	341.12
		150.616	237.227			150.616	341.545
		150.811	237.516			150.811	341.971
		151.006	237.805			151.006	342.397
		151.201	238.094			151.201	342.823
		151.396	238.383			151.396	343.249
		151.592	238.672			151.592	343.675
		151.787	238.961			151.787	344.101
		151.982	239.25			151.982	344.527
		152.177	239.538			152.177	344.952
		152.372	239.827			152.372	345.378
		152.568	240.116			152.568	345.804
		152.763	240.405			152.763	346.23
		152.958	240.694			152.958	346.656
		153.153	240.983			153.153	347.082
		153.348	241.272			153.348	347.508
		153.544	241.561			153.544	347.933
		153.739	241.85			153.739	348.359
		153.934	242.139			153.934	348.785
		154.129	242.428			154.129	349.211
		154.324	242.717			154.324	349.637
		154.52	243.006			154.52	350.063
		154.715	243.295			154.715	350.489
		154.91	243.584			154.91	350.914
		155.105	243.873			155.105	351.34
		155.3	244.162			155.3	351.766
		155.495	244.451			155.495	352.192
		155.691	244.739			155.691	352.618
		155.886	245.028			155.886	353.044
		156.081	245.317			156.081	353.47
		156.276	245.606			156.276	353.895
		156.471	245.895			156.471	354.321
		156.667	246.184			156.667	354.747
		156.862	246.473			156.862	355.173
		157.057	246.762			157.057	355.599
		157.252	247.051			157.252	356.025
		157.447	247.34			157.447	356.451
		157.643	247.629			157.643	356.877
		157.838	247.918			157.838	357.302
		158.033	248.207			158.033	357.728
		158.228	248.496			158.228	358.154
		158.423	248.785			158.423	358.58
		158.619	249.074			158.619	359.006
		158.814	249.363			158.814	359.432
		159.009	249.652			159.009	359.858
		159.204	249.94			159.204	360.283
		159.399	250.229			159.399	360.709
		159.595	250.518			159.595	361.135
		159.79	250.807			159.79	361.561
		159.985	251.096			159.985	361.987
		160.18	251.385			160.18	362.413
		160.375	251.674			160.375	362.839
		160.571	251.963			160.571	363.264
		160.766	252.252			160.766	363.69
		160.961	252.541			160.961	364.116
		161.156	252.83			161.156	364.542
		161.351	253.119			161.351	364.968
		161.547	253.408			161.547	365.394
		161.742	253.697			161.742	365.82
		161.937	253.986			161.937	366.245
		162.132	254.275			162.132	366.671
		162.327	254.564			162.327	367.097
		162.523	254.853			162.523	367.523
		162.718	255.141			162.718	367.949
		162.913	255.43			162.913	368.375
		163.108	255.719			163.108	368.801
		163.303	256.008			163.303	369.227
		163.499	256.297			163.499	369.652
		163.694	256.586			163.694	370.078
		163.889	256.875			163.889	370.504
		164.084	257.164			164.084	370.93
		164.279	257.453			164.279	371.356
		164.474	257.742			164.474	371.782
		164.67	258.031			164.67	372.208
		164.865	258.32			164.865	372.633
		165.06	258.609			165.06	373.059
		165.255	258.898			165.255	373.485
		165.45	259.187			165.45	373.911
		165.646	259.476			165.646	374.337
		165.841	259.765			165.841	374.763
		166.036	260.054			166.036	375.189
		166.231	260.342			166.231	375.614
		166.426	260.631			166.426	376.04
		166.622	260.92			166.622	376.466
		166.817	261.209			166.817	376.892
		167.012	261.498			167.012	377.318
		167.207	261.787			167.207	377.744
		167.402	262.076			167.402	378.17
		167.598	262.365			167.598	378.595
		167.793	262.654			167.793	379.021
		167.988	262.943			167.988	379.447
		168.183	263.232			168.183	379.873
		168.378	263.521			168.378	380.299
		168.574	263.81			168.574	380.725
		168.769	264.099			168.769	381.151
		168.964	264.388			168.964	381.577
		169.159	264.677			169.159	382.002
		169.354	264.966			169.354	382.428
		169.55	265.255			169.55	382.854
		169.745	265.544			169.745	383.28
		169.94	265.832			169.94	383.706
		170.135	266.121			170.135	384.132
		170.33	266.41			170.33	384.558
		170.526	266.699			170.526	384.983
		170.721	266.988			170.721	385.409
		170.916	267.277			170.916	385.835
		171.111	267.566			171.111	386.261
		171.306	267.855			171.306	386.687
		171.501	268.144			171.501	387.113
		171.697	268.433			171.697	387.539
		171.892	268.722			171.892	387.964
		172.087	269.011			172.087	388.39
		172.282	269.3			172.282	388.816
		172.477	269.589			172.477	389.242
		172.673	269.878			172.673	389.668
		172.868	270.167			172.868	390.094
		173.063	270.456			173.063	390.52
		173.258	270.745			173.258	390.945
		173.453	271.033			173.453	391.371
		173.649	271.322			173.649	391.797
		173.844	271.611			173.844	392.223
		174.039	271.9			174.039	392.649
		174.234	272.189			174.234	393.075
		174.429	272.478			174.429	393.501
		174.625	272.767			174.625	393.926
		174.82	273.056			174.82	394.352
		175.015	273.345			175.015	394.778
		175.21	273.634			175.21	395.204
		175.405	273.923			175.405	395.63
		175.601	274.212			175.601	396.056
		175.796	274.501			175.796	396.482
		175.991	274.79			175.991	396.908
		176.186	275.079			176.186	397.333
		176.381	275.368			176.381	397.759
		176.577	275.657			176.577	398.185
		176.772	275.946			176.772	398.611
		176.967	276.234			176.967	399.037
		177.162	276.523			177.162	399.463
		177.357	276.812			177.357	399.889
		177.553	277.101			177.553	400.314
		177.748	277.39			177.748	400.74
		177.943	277.679			177.943	401.166
		178.138	277.968			178.138	401.592
		178.333	278.257			178.333	402.018
		178.529	278.546			178.529	402.444
		178.724	278.835			178.724	402.87
		178.919	279.124			178.919	403.295
		179.114	279.413			179.114	403.721
		179.309	279.702			179.309	404.147
		179.505	279.991			179.505	404.573
		179.7	280.28			179.7	404.999
		179.895	280.569			179.895	405.425
		180.09	280.858			180.09	405.851
		180.285	281.147			180.285	406.276
		180.48	281.435			180.48	406.702
		180.676	281.724			180.676	407.128
		180.871	282.013			180.871	407.554
		181.066	282.302			181.066	407.98
		181.261	282.591			181.261	408.406
		181.456	282.88			181.456	408.832
		181.652	283.169			181.652	409.258
		181.847	283.458			181.847	409.683
		182.042	283.747			182.042	410.109
		182.237	284.036			182.237	410.535
		182.432	284.325			182.432	410.961
		182.628	284.614			182.628	411.387
		182.823	284.903			182.823	411.813
		183.018	285.192			183.018	412.239
		183.213	285.481			183.213	412.664
		183.408	285.77			183.408	413.09
		183.604	286.059			183.604	413.516
		183.799	286.348			183.799	413.942
		183.994	286.637			183.994	414.368
		184.189	286.925			184.189	414.794
		184.384	287.214			184.384	415.22
		184.58	287.503			184.58	415.645
		184.775	287.792			184.775	416.071
		184.97	288.081			184.97	416.497
		185.165	288.37			185.165	416.923
		185.36	288.659			185.36	417.349
		185.556	288.948			185.556	417.775
		185.751	289.237			185.751	418.201
		185.946	289.526			185.946	418.627
		186.141	289.815			186.141	419.052
		186.336	290.104			186.336	419.478
		186.532	290.393			186.532	419.904
		186.727	290.682			186.727	420.33
		186.922	290.971			186.922	420.756
		187.117	291.26			187.117	421.182
		187.312	291.549			187.312	421.608
		187.508	291.838			187.508	422.033
		187.703	292.126			187.703	422.459
		187.898	292.415			187.898	422.885
		188.093	292.704			188.093	423.311
		188.288	292.993			188.288	423.737
		188.483	293.282			188.483	424.163
		188.679	293.571			188.679	424.589
		188.874	293.86			188.874	425.014
		189.069	294.149			189.069	425.44
		189.264	294.438			189.264	425.866
		189.459	294.727			189.459	426.292
		189.655	295.016			189.655	426.718
		189.85	295.305			189.85	427.144
		190.045	295.594			190.045	427.57
		190.24	295.883			190.24	427.995
		190.435	296.172			190.435	428.421
		190.631	296.461			190.631	428.847
		190.826	296.75			190.826	429.273
		191.021	297.039			191.021	429.699
		191.216	297.327			191.216	430.125
		191.411	297.616			191.411	430.551
		191.607	297.905			191.607	430.976
		191.802	298.194			191.802	431.402
		191.997	298.483			191.997	431.828
		192.192	298.772			192.192	432.254
		192.387	299.061			192.387	432.68
		192.583	299.35			192.583	433.106
		192.778	299.639			192.778	433.532
		192.973	299.928			192.973	433.958
		193.168	300.217			193.168	434.383
		193.363	300.506			193.363	434.809
		193.559	300.795			193.559	435.235
		193.754	301.084			193.754	435.661
		193.949	301.373			193.949	436.087
		194.144	301.662			194.144	436.513
		194.339	301.951			194.339	436.939
		194.535	302.24			194.535	437.364
		194.73	302.528			194.73	437.79
		194.925	302.817			194.925	438.216
		195.12	303.106			195.12	438.642
		195.315	303.395			195.315	439.068
		195.511	303.684			195.511	439.494
		195.706	303.973			195.706	439.92
		195.901	304.262			195.901	440.345
		196.096	304.551			196.096	440.771
		196.291	304.84			196.291	441.197
		196.486	305.129			196.486	441.623
		196.682	305.418			196.682	442.049
		196.877	305.707			196.877	442.475
		197.072	305.996			197.072	442.901
		197.267	306.285			197.267	443.326
		197.462	306.574			197.462	443.752
		197.658	306.863			197.658	444.178
		197.853	307.152			197.853	444.604
		198.048	307.441			198.048	445.03
		198.243	307.729			198.243	445.456
		198.438	308.018			198.438	445.882
		198.634	308.307			198.634	446.308
		198.829	308.596			198.829	446.733
		199.024	308.885			199.024	447.159
		199.219	309.174			199.219	447.585
		199.414	309.463			199.414	448.011
		199.61	309.752			199.61	448.437
		199.805	310.041			199.805	448.863
		200	310.33			200	449.289
		-200	262.952			-200	407.46
		-199.805	262.709			-199.805	407.077
		-199.61	262.466			-199.61	406.693
		-199.414	262.224			-199.414	406.309
		-199.219	261.981			-199.219	405.925
		-199.024	261.738			-199.024	405.541
		-198.829	261.496			-198.829	405.157
		-198.634	261.253			-198.634	404.773
		-198.438	261.01			-198.438	404.389
		-198.243	260.768			-198.243	404.005
		-198.048	260.525			-198.048	403.621
		-197.853	260.283			-197.853	403.237
		-197.658	260.04			-197.658	402.854
		-197.462	259.797			-197.462	402.47
		-197.267	259.555			-197.267	402.086
		-197.072	259.312			-197.072	401.702
		-196.877	259.069			-196.877	401.318
		-196.682	258.827			-196.682	400.934
		-196.486	258.584			-196.486	400.55
		-196.291	258.341			-196.291	400.166
		-196.096	258.099			-196.096	399.782
		-195.901	257.856			-195.901	399.398
		-195.706	257.614			-195.706	399.015
		-195.511	257.371			-195.511	398.631
		-195.315	257.128			-195.315	398.247
		-195.12	256.886			-195.12	397.863
		-194.925	256.643			-194.925	397.479
		-194.73	256.4			-194.73	397.095
		-194.535	256.158			-194.535	396.711
		-194.339	255.915			-194.339	396.327
		-194.144	255.672			-194.144	395.943
		-193.949	255.43			-193.949	395.559
		-193.754	255.187			-193.754	395.175
		-193.559	254.945			-193.559	394.792
		-193.363	254.702			-193.363	394.408
		-193.168	254.459			-193.168	394.024
		-192.973	254.217			-192.973	393.64
		-192.778	253.974			-192.778	393.256
		-192.583	253.731			-192.583	392.872
		-192.387	253.489			-192.387	392.488
		-192.192	253.246			-192.192	392.104
		-191.997	253.003			-191.997	391.72
		-191.802	252.761			-191.802	391.336
		-191.607	252.518			-191.607	390.953
		-191.411	252.275			-191.411	390.569
		-191.216	252.033			-191.216	390.185
		-191.021	251.79			-191.021	389.801
		-190.826	251.548			-190.826	389.417
		-190.631	251.305			-190.631	389.033
		-190.435	251.062			-190.435	388.649
		-190.24	250.82			-190.24	388.265
		-190.045	250.577			-190.045	387.881
		-189.85	250.334			-189.85	387.497
		-189.655	250.092			-189.655	387.114
		-189.459	249.849			-189.459	386.73
		-189.264	249.606			-189.264	386.346
		-189.069	249.364			-189.069	385.962
		-188.874	249.121			-188.874	385.578
		-188.679	248.879			-188.679	385.194
		-188.483	248.636			-188.483	384.81
		-188.288	248.393			-188.288	384.426
		-188.093	248.151			-188.093	384.042
		-187.898	247.908			-187.898	383.658
		-187.703	247.665			-187.703	383.274
		-187.508	247.423			-187.508	382.891
		-187.312	247.18			-187.312	382.507
		-187.117	246.937			-187.117	382.123
		-186.922	246.695			-186.922	381.739
		-186.727	246.452			-186.727	381.355
		-186.532	246.21			-186.532	380.971
		-186.336	245.967			-186.336	380.587
		-186.141	245.724			-186.141	380.203
		-185.946	245.482			-185.946	379.819
		-185.751	245.239			-185.751	379.435
		-185.556	244.996			-185.556	379.052
		-185.36	244.754			-185.36	378.668
		-185.165	244.511			-185.165	378.284
		-184.97	244.268			-184.97	377.9
		-184.775	244.026			-184.775	377.516
		-184.58	243.783			-184.58	377.132
		-184.384	243.541			-184.384	376.748
		-184.189	243.298			-184.189	376.364
		-183.994	243.055			-183.994	375.98
		-183.799	242.813			-183.799	375.596
		-183.604	242.57			-183.604	375.212
		-183.408	242.327			-183.408	374.829
		-183.213	242.085			-183.213	374.445
		-183.018	241.842			-183.018	374.061
		-182.823	241.599			-182.823	373.677
		-182.628	241.357			-182.628	373.293
		-182.432	241.114			-182.432	372.909
		-182.237	240.871			-182.237	372.525
		-182.042	240.629			-182.042	372.141
		-181.847	240.386			-181.847	371.757
		-181.652	240.144			-181.652	371.373
		-181.456	239.901			-181.456	370.99
		-181.261	239.658			-181.261	370.606
		-181.066	239.416			-181.066	370.222
		-180.871	239.173			-180.871	369.838
		-180.676	238.93			-180.676	369.454
		-180.48	238.688			-180.48	369.07
		-180.285	238.445			-180.285	368.686
		-180.09	238.202			-180.09	368.302
		-179.895	237.96			-179.895	367.918
		-179.7	237.717			-179.7	367.534
		-179.505	237.475			-179.505	367.151
		-179.309	237.232			-179.309	366.767
		-179.114	236.989			-179.114	366.383
		-178.919	236.747			-178.919	365.999
		-178.724	236.504			-178.724	365.615
		-178.529	236.261			-178.529	365.231
		-178.333	236.019			-178.333	364.847
		-178.138	235.776			-178.138	364.463
		-177.943	235.533			-177.943	364.079
		-177.748	235.291			-177.748	363.695
		-177.553	235.048			-177.553	363.311
		-177.357	234.806			-177.357	362.928
		-177.162	234.563			-177.162	362.544
		-176.967	234.32			-176.967	362.16
		-176.772	234.078			-176.772	361.776
		-176.577	233.835			-176.577	361.392
		-176.381	233.592			-176.381	361.008
		-176.186	233.35			-176.186	360.624
		-175.991	233.107			-175.991	360.24
		-175.796	232.864			-175.796	359.856
		-175.601	232.622			-175.601	359.472
		-175.405	232.379			-175.405	359.089
		-175.21	232.137			-175.21	358.705
		-175.015	231.894			-175.015	358.321
		-174.82	231.651			-174.82	357.937
		-174.625	231.409			-174.625	357.553
		-174.429	231.166			-174.429	357.169
		-174.234	230.923			-174.234	356.785
		-174.039	230.681			-174.039	356.401
		-173.844	230.438			-173.844	356.017
		-173.649	230.195			-173.649	355.633
		-173.453	229.953			-173.453	355.249
		-173.258	229.71			-173.258	354.866
		-173.063	229.468			-173.063	354.482
		-172.868	229.225			-172.868	354.098
		-172.673	228.982			-172.673	353.714
		-172.477	228.74			-172.477	353.33
		-172.282	228.497			-172.282	352.946
		-172.087	228.254			-172.087	352.562
		-171.892	228.012			-171.892	352.178
		-171.697	227.769			-171.697	351.794
		-171.501	227.526			-171.501	351.41
		-171.306	227.284			-171.306	351.027
		-171.111	227.041			-171.111	350.643
		-170.916	226.798			-170.916	350.259
		-170.721	226.556			-170.721	349.875
		-170.526	226.313			-170.526	349.491
		-170.33	226.071			-170.33	349.107
		-170.135	225.828			-170.135	348.723
		-169.94	225.585			-169.94	348.339
		-169.745	225.343			-169.745	347.955
		-169.55	225.1			-169.55	347.571
		-169.354	224.857			-169.354	347.187
		-169.159	224.615			-169.159	346.804
		-168.964	224.372			-168.964	346.42
		-168.769	224.129			-168.769	346.036
		-168.574	223.887			-168.574	345.652
		-168.378	223.644			-168.378	345.268
		-168.183	223.402			-168.183	344.884
		-167.988	223.159			-167.988	344.5
		-167.793	222.916			-167.793	344.116
		-167.598	222.674			-167.598	343.732
		-167.402	222.431			-167.402	343.348
		-167.207	222.188			-167.207	342.965
		-167.012	221.946			-167.012	342.581
		-166.817	221.703			-166.817	342.197
		-166.622	221.46			-166.622	341.813
		-166.426	221.218			-166.426	341.429
		-166.231	220.975			-166.231	341.045
		-166.036	220.733			-166.036	340.661
		-165.841	220.49			-165.841	340.277
		-165.646	220.247			-165.646	339.893
		-165.45	220.005			-165.45	339.509
		-165.255	219.762			-165.255	339.125
		-165.06	219.519			-165.06	338.742
		-164.865	219.277			-164.865	338.358
		-164.67	219.034			-164.67	337.974
		-164.474	218.791			-164.474	337.59
		-164.279	218.549			-164.279	337.206
		-164.084	218.306			-164.084	336.822
		-163.889	218.064			-163.889	336.438
		-163.694	217.821			-163.694	336.054
		-163.499	217.578			-163.499	335.67
		-163.303	217.336			-163.303	335.286
		-163.108	217.093			-163.108	334.903
		-162.913	216.85			-162.913	334.519
		-162.718	216.608			-162.718	334.135
		-162.523	216.365			-162.523	333.751
		-162.327	216.122			-162.327	333.367
		-162.132	215.88			-162.132	332.983
		-161.937	215.637			-161.937	332.599
		-161.742	215.394			-161.742	332.215
		-161.547	215.152			-161.547	331.831
		-161.351	214.909			-161.351	331.447
		-161.156	214.667			-161.156	331.064
		-160.961	214.424			-160.961	330.68
		-160.766	214.181			-160.766	330.296
		-160.571	213.939			-160.571	329.912
		-160.375	213.696			-160.375	329.528
		-160.18	213.453			-160.18	329.144
		-159.985	213.211			-159.985	328.76
		-159.79	212.968			-159.79	328.376
		-159.595	212.725			-159.595	327.992
		-159.399	212.483			-159.399	327.608
		-159.204	212.24			-159.204	327.224
		-159.009	211.998			-159.009	326.841
		-158.814	211.755			-158.814	326.457
		-158.619	211.512			-158.619	326.073
		-158.423	211.27			-158.423	325.689
		-158.228	211.027			-158.228	325.305
		-158.033	210.784			-158.033	324.921
		-157.838	210.542			-157.838	324.537
		-157.643	210.299			-157.643	324.153
		-157.447	210.056			-157.447	323.769
		-157.252	209.814			-157.252	323.385
		-157.057	209.571			-157.057	323.002
		-156.862	209.329			-156.862	322.618
		-156.667	209.086			-156.667	322.234
		-156.471	208.843			-156.471	321.85
		-156.276	208.601			-156.276	321.466
		-156.081	208.358			-156.081	321.082
		-155.886	208.115			-155.886	320.698
		-155.691	207.873			-155.691	320.314
		-155.495	207.63			-155.495	319.93
		-155.3	207.387			-155.3	319.546
		-155.105	207.145			-155.105	319.162
		-154.91	206.902			-154.91	318.779
		-154.715	206.66			-154.715	318.395
		-154.52	206.417			-154.52	318.011
		-154.324	206.174			-154.324	317.627
		-154.129	205.932			-154.129	317.243
		-153.934	205.689			-153.934	316.859
		-153.739	205.446			-153.739	316.475
		-153.544	205.204			-153.544	316.091
		-153.348	204.961			-153.348	315.707
		-153.153	204.718			-153.153	315.323
		-152.958	204.476			-152.958	314.94
		-152.763	204.233			-152.763	314.556
		-152.568	203.99			-152.568	314.172
		-152.372	203.748			-152.372	313.788
		-152.177	203.505			-152.177	313.404
		-151.982	203.263			-151.982	313.02
		-151.787	203.02			-151.787	312.636
		-151.592	202.777			-151.592	312.252
		-151.396	202.535			-151.396	311.868
		-151.201	202.292			-151.201	311.484
		-151.006	202.049			-151.006	311.1
		-150.811	201.807			-150.811	310.717
		-150.616	201.564			-150.616	310.333
		-150.42	201.321			-150.42	309.949
		-150.225	201.079			-150.225	309.565
		-150.03	200.836			-150.03	309.181
		-149.835	200.594			-149.835	308.797
		-149.64	200.351			-149.64	308.413
		-149.444	200.108			-149.444	308.029
		-149.249	199.866			-149.249	307.645
		-149.054	199.623			-149.054	307.261
		-148.859	199.38			-148.859	306.878
		-148.664	199.138			-148.664	306.494
		-148.468	198.895			-148.468	306.11
		-148.273	198.652			-148.273	305.726
		-148.078	198.41			-148.078	305.342
		-147.883	198.167			-147.883	304.958
		-147.688	197.925			-147.688	304.574
		-147.492	197.682			-147.492	304.19
		-147.297	197.439			-147.297	303.806
		-147.102	197.197			-147.102	303.422
		-146.907	196.954			-146.907	303.039
		-146.712	196.711			-146.712	302.655
		-146.517	196.469			-146.517	302.271
		-146.321	196.226			-146.321	301.887
		-146.126	195.983			-146.126	301.503
		-145.931	195.741			-145.931	301.119
		-145.736	195.498			-145.736	300.735
		-145.541	195.256			-145.541	300.351
		-145.345	195.013			-145.345	299.967
		-145.15	194.77			-145.15	299.583
		-144.955	194.528			-144.955	299.199
		-144.76	194.285			-144.76	298.816
		-144.565	194.042			-144.565	298.432
		-144.369	193.8			-144.369	298.048
		-144.174	193.557			-144.174	297.664
		-143.979	193.314			-143.979	297.28
		-143.784	193.072			-143.784	296.896
		-143.589	192.829			-143.589	296.512
		-143.393	192.587			-143.393	296.128
		-143.198	192.344			-143.198	295.744
		-143.003	192.101			-143.003	295.36
		-142.808	191.859			-142.808	294.977
		-142.613	191.616			-142.613	294.593
		-142.417	191.373			-142.417	294.209
		-142.222	191.131			-142.222	293.825
		-142.027	190.888			-142.027	293.441
		-141.832	190.645			-141.832	293.057
		-141.637	190.403			-141.637	292.673
		-141.441	190.16			-141.441	292.289
		-141.246	189.917			-141.246	291.905
		-141.051	189.675			-141.051	291.521
		-140.856	189.432			-140.856	291.137
		-140.661	189.19			-140.661	290.754
		-140.465	188.947			-140.465	290.37
		-140.27	188.704			-140.27	289.986
		-140.075	188.462			-140.075	289.602
		-139.88	188.219			-139.88	289.218
		-139.685	187.976			-139.685	288.834
		-139.489	187.734			-139.489	288.45
		-139.294	187.491			-139.294	288.066
		-139.099	187.248			-139.099	287.682
		-138.904	187.006			-138.904	287.298
		-138.709	186.763			-138.709	286.915
		-138.514	186.521			-138.514	286.531
		-138.318	186.278			-138.318	286.147
		-138.123	186.035			-138.123	285.763
		-137.928	185.793			-137.928	285.379
		-137.733	185.55			-137.733	284.995
		-137.538	185.307			-137.538	284.611
		-137.342	185.065			-137.342	284.227
		-137.147	184.822			-137.147	283.843
		-136.952	184.579			-136.952	283.459
		-136.757	184.337			-136.757	283.075
		-136.562	184.094			-136.562	282.692
		-136.366	183.852			-136.366	282.308
		-136.171	183.609			-136.171	281.924
		-135.976	183.366			-135.976	281.54
		-135.781	183.124			-135.781	281.156
		-135.586	182.881			-135.586	280.772
		-135.39	182.638			-135.39	280.388
		-135.195	182.396			-135.195	280.004
		-135	182.153			-135	279.62
		-134.805	181.91			-134.805	279.236
		-134.61	181.668			-134.61	278.853
		-134.414	181.425			-134.414	278.469
		-134.219	181.183			-134.219	278.085
		-134.024	180.94			-134.024	277.701
		-133.829	180.697			-133.829	277.317
		-133.634	180.455			-133.634	276.933
		-133.438	180.212			-133.438	276.549
		-133.243	179.969			-133.243	276.165
		-133.048	179.727			-133.048	275.781
		-132.853	179.484			-132.853	275.397
		-132.658	179.241			-132.658	275.014
		-132.462	178.999			-132.462	274.63
		-132.267	178.756			-132.267	274.246
		-132.072	178.513			-132.072	273.862
		-131.877	178.271			-131.877	273.478
		-131.682	178.028			-131.682	273.094
		-131.486	177.786			-131.486	272.71
		-131.291	177.543			-131.291	272.326
		-131.096	177.3			-131.096	271.942
		-130.901	177.058			-130.901	271.558
		-130.706	176.815			-130.706	271.174
		-130.511	176.572			-130.511	270.791
		-130.315	176.33			-130.315	270.407
		-130.12	176.087			-130.12	270.023
		-129.925	175.844			-129.925	269.639
		-129.73	175.602			-129.73	269.255
		-129.535	175.359			-129.535	268.871
		-129.339	175.117			-129.339	268.487
		-129.144	174.874			-129.144	268.103
		-128.949	174.631			-128.949	267.719
		-128.754	174.389			-128.754	267.335
		-128.559	174.146			-128.559	266.952
		-128.363	173.903			-128.363	266.568
		-128.168	173.661			-128.168	266.184
		-127.973	173.418			-127.973	265.8
		-127.778	173.175			-127.778	265.416
		-127.583	172.933			-127.583	265.032
		-127.387	172.69			-127.387	264.648
		-127.192	172.448			-127.192	264.264
		-126.997	172.205			-126.997	263.88
		-126.802	171.962			-126.802	263.496
		-126.607	171.72			-126.607	263.112
		-126.411	171.477			-126.411	262.729
		-126.216	171.234			-126.216	262.345
		-126.021	170.992			-126.021	261.961
		-125.826	170.749			-125.826	261.577
		-125.631	170.506			-125.631	261.193
		-125.435	170.264			-125.435	260.809
		-125.24	170.021			-125.24	260.425
		-125.045	169.779			-125.045	260.041
		-124.85	169.536			-124.85	259.657
		-124.655	169.293			-124.655	259.273
		-124.459	169.051			-124.459	258.89
		-124.264	168.808			-124.264	258.506
		-124.069	168.565			-124.069	258.122
		-123.874	168.323			-123.874	257.738
		-123.679	168.08			-123.679	257.354
		-123.483	167.837			-123.483	256.97
		-123.288	167.595			-123.288	256.586
		-123.093	167.352			-123.093	256.202
		-122.898	167.109			-122.898	255.818
		-122.703	166.867			-122.703	255.434
		-122.508	166.624			-122.508	255.05
		-122.312	166.382			-122.312	254.667
		-122.117	166.139			-122.117	254.283
		-121.922	165.896			-121.922	253.899
		-121.727	165.654			-121.727	253.515
		-121.532	165.411			-121.532	253.131
		-121.336	165.168			-121.336	252.747
		-121.141	164.926			-121.141	252.363
		-120.946	164.683			-120.946	251.979
		-120.751	164.44			-120.751	251.595
		-120.556	164.198			-120.556	251.211
		-120.36	163.955			-120.36	250.828
		-120.165	163.713			-120.165	250.444
		-119.97	163.47			-119.97	250.06
		-119.775	163.227			-119.775	249.676
		-119.58	162.985			-119.58	249.292
		-119.384	162.742			-119.384	248.908
		-119.189	162.499			-119.189	248.524
		-118.994	162.257			-118.994	248.14
		-118.799	162.014			-118.799	247.756
		-118.604	161.771			-118.604	247.372
		-118.408	161.529			-118.408	246.988
		-118.213	161.286			-118.213	246.605
		-118.018	161.044			-118.018	246.221
		-117.823	160.801			-117.823	245.837
		-117.628	160.558			-117.628	245.453
		-117.432	160.316			-117.432	245.069
		-117.237	160.073			-117.237	244.685
		-117.042	159.83			-117.042	244.301
		-116.847	159.588			-116.847	243.917
		-116.652	159.345			-116.652	243.533
		-116.456	159.102			-116.456	243.149
		-116.261	158.86			-116.261	242.766
		-116.066	158.617			-116.066	242.382
		-115.871	158.375			-115.871	241.998
		-115.676	158.132			-115.676	241.614
		-115.48	157.889			-115.48	241.23
		-115.285	157.647			-115.285	240.846
		-115.09	157.404			-115.09	240.462
		-114.895	157.161			-114.895	240.078
		-114.7	156.919			-114.7	239.694
		-114.504	156.676			-114.504	239.31
		-114.309	156.433			-114.309	238.927
		-114.114	156.191			-114.114	238.543
		-113.919	155.948			-113.919	238.159
		-113.724	155.706			-113.724	237.775
		-113.529	155.463			-113.529	237.391
		-113.333	155.22			-113.333	237.007
		-113.138	154.978			-113.138	236.623
		-112.943	154.735			-112.943	236.239
		-112.748	154.492			-112.748	235.855
		-112.553	154.25			-112.553	235.471
		-112.357	154.007			-112.357	235.087
		-112.162	153.764			-112.162	234.704
		-111.967	153.522			-111.967	234.32
		-111.772	153.279			-111.772	233.936
		-111.577	153.036			-111.577	233.552
		-111.381	152.794			-111.381	233.168
		-111.186	152.551			-111.186	232.784
		-110.991	152.309			-110.991	232.4
		-110.796	152.066			-110.796	232.016
		-110.601	151.823			-110.601	231.632
		-110.405	151.581			-110.405	231.248
		-110.21	151.338			-110.21	230.865
		-110.015	151.095			-110.015	230.481
		-109.82	150.853			-109.82	230.097
		-109.625	150.61			-109.625	229.713
		-109.429	150.367			-109.429	229.329
		-109.234	150.125			-109.234	228.945
		-109.039	149.882			-109.039	228.561
		-108.844	149.64			-108.844	228.177
		-108.649	149.397			-108.649	227.793
		-108.453	149.154			-108.453	227.409
		-108.258	148.912			-108.258	227.025
		-108.063	148.669			-108.063	226.642
		-107.868	148.426			-107.868	226.258
		-107.673	148.184			-107.673	225.874
		-107.477	147.941			-107.477	225.49
		-107.282	147.698			-107.282	225.106
		-107.087	147.456			-107.087	224.722
		-106.892	147.213			-106.892	224.338
		-106.697	146.971			-106.697	223.954
		-106.501	146.728			-106.501	223.57
		-106.306	146.485			-106.306	223.186
		-106.111	146.243			-106.111	222.803
		-105.916	146			-105.916	222.419
		-105.721	145.757			-105.721	222.035
		-105.526	145.515			-105.526	221.651
		-105.33	145.272			-105.33	221.267
		-105.135	145.029			-105.135	220.883
		-104.94	144.787			-104.94	220.499
		-104.745	144.544			-104.745	220.115
		-104.55	144.302			-104.55	219.731
		-104.354	144.059			-104.354	219.347
		-104.159	143.816			-104.159	218.964
		-103.964	143.574			-103.964	218.58
		-103.769	143.331			-103.769	218.196
		-103.574	143.088			-103.574	217.812
		-103.378	142.846			-103.378	217.428
		-103.183	142.603			-103.183	217.044
		-102.988	142.36			-102.988	216.66
		-102.793	142.118			-102.793	216.276
		-102.598	141.875			-102.598	215.892
		-102.402	141.632			-102.402	215.508
		-102.207	141.39			-102.207	215.124
		-102.012	141.147			-102.012	214.741
		-101.817	140.905			-101.817	214.357
		-101.622	140.662			-101.622	213.973
		-101.426	140.419			-101.426	213.589
		-101.231	140.177			-101.231	213.205
		-101.036	139.934			-101.036	212.821
		-100.841	139.691			-100.841	212.437
		-100.646	139.449			-100.646	212.053
		-100.45	139.206			-100.45	211.669
		-100.255	138.963			-100.255	211.285
		-100.06	138.721			-100.06	210.902
		-99.8649	138.478			-99.8649	210.518
		-99.6697	138.236			-99.6697	210.134
		-99.4745	137.993			-99.4745	209.75
		-99.2793	137.75			-99.2793	209.366
		-99.0841	137.508			-99.0841	208.982
		-98.8889	137.265			-98.8889	208.598
		-98.6937	137.022			-98.6937	208.214
		-98.4985	136.78			-98.4985	207.83
		-98.3033	136.537			-98.3033	207.446
		-98.1081	136.294			-98.1081	207.062
		-97.9129	136.052			-97.9129	206.679
		-97.7177	135.809			-97.7177	206.295
		-97.5225	135.567			-97.5225	205.911
		-97.3273	135.324			-97.3273	205.527
		-97.1321	135.081			-97.1321	205.143
		-96.9369	134.839			-96.9369	204.759
		-96.7417	134.596			-96.7417	204.375
		-96.5465	134.353			-96.5465	203.991
		-96.3513	134.111			-96.3513	203.607
		-96.1562	133.868			-96.1562	203.223
		-95.961	133.625			-95.961	202.84
		-95.7658	133.383			-95.7658	202.456
		-95.5706	133.14			-95.5706	202.072
		-95.3754	132.898			-95.3754	201.688
		-95.1802	132.655			-95.1802	201.304
		-94.985	132.412			-94.985	200.92
		-94.7898	132.17			-94.7898	200.536
		-94.5946	131.927			-94.5946	200.152
		-94.3994	131.684			-94.3994	199.768
		-94.2042	131.442			-94.2042	199.384
		-94.009	131.199			-94.009	199
		-93.8138	130.956			-93.8138	198.617
		-93.6186	130.714			-93.6186	198.233
		-93.4234	130.471			-93.4234	197.849
		-93.2282	130.228			-93.2282	197.465
		-93.033	129.986			-93.033	197.081
		-92.8378	129.743			-92.8378	196.697
		-92.6426	129.501			-92.6426	196.313
		-92.4475	129.258			-92.4475	195.929
		-92.2523	129.015			-92.2523	195.545
		-92.0571	128.773			-92.0571	195.161
		-91.8619	128.53			-91.8619	194.778
		-91.6667	128.287			-91.6667	194.394
		-91.4715	128.045			-91.4715	194.01
		-91.2763	127.802			-91.2763	193.626
		-91.0811	127.559			-91.0811	193.242
		-90.8859	127.317			-90.8859	192.858
		-90.6907	127.074			-90.6907	192.474
		-90.4955	126.832			-90.4955	192.09
		-90.3003	126.589			-90.3003	191.706
		-90.1051	126.346			-90.1051	191.322
		-89.9099	126.104			-89.9099	190.938
		-89.7147	125.861			-89.7147	190.555
		-89.5195	125.618			-89.5195	190.171
		-89.3243	125.376			-89.3243	189.787
		-89.1291	125.133			-89.1291	189.403
		-88.9339	124.89			-88.9339	189.019
		-88.7387	124.648			-88.7387	188.635
		-88.5435	124.405			-88.5435	188.251
		-88.3483	124.163			-88.3483	187.867
		-88.1531	123.92			-88.1531	187.483
		-87.958	123.677			-87.958	187.099
		-87.7628	123.435			-87.7628	186.716
		-87.5676	123.192			-87.5676	186.332
		-87.3724	122.949			-87.3724	185.948
		-87.1772	122.707			-87.1772	185.564
		-86.982	122.464			-86.982	185.18
		-86.7868	122.221			-86.7868	184.796
		-86.5916	121.979			-86.5916	184.412
		-86.3964	121.736			-86.3964	184.028
		-86.2012	121.494			-86.2012	183.644
		-86.006	121.251			-86.006	183.26
		-85.8108	121.008			-85.8108	182.877
		-85.6156	120.766			-85.6156	182.493
		-85.4204	120.523			-85.4204	182.109
		-85.2252	120.28			-85.2252	181.725
		-85.03	120.038			-85.03	181.341
		-84.8348	119.795			-84.8348	180.957
		-84.6396	119.552			-84.6396	180.573
		-84.4444	119.31			-84.4444	180.189
		-84.2493	119.067			-84.2493	179.805
		-84.0541	118.824			-84.0541	179.421
		-83.8589	118.582			-83.8589	179.037
		-83.6637	118.339			-83.6637	178.654
		-83.4685	118.097			-83.4685	178.27
		-83.2733	117.854			-83.2733	177.886
		-83.0781	117.611			-83.0781	177.502
		-82.8829	117.369			-82.8829	177.118
		-82.6877	117.126			-82.6877	176.734
		-82.4925	116.883			-82.4925	176.35
		-82.2973	116.641			-82.2973	175.966
		-82.1021	116.398			-82.1021	175.582
		-81.9069	116.155			-81.9069	175.198
		-81.7117	115.913			-81.7117	174.815
		-81.5165	115.67			-81.5165	174.431
		-81.3213	115.428			-81.3213	174.047
		-81.1261	115.185			-81.1261	173.663
		-80.9309	114.942			-80.9309	173.279
		-80.7357	114.7			-80.7357	172.895
		-80.5405	114.457			-80.5405	172.511
		-80.3453	114.214			-80.3453	172.127
		-80.1501	113.972			-80.1501	171.743
		-79.9549	113.729			-79.9549	171.359
		-79.7598	113.486			-79.7598	170.975
		-79.5646	113.244			-79.5646	170.592
		-79.3694	113.001			-79.3694	170.208
		-79.1742	112.759			-79.1742	169.824
		-78.979	112.516			-78.979	169.44
		-78.7838	112.273			-78.7838	169.056
		-78.5886	112.031			-78.5886	168.672
		-78.3934	111.788			-78.3934	168.288
		-78.1982	111.545			-78.1982	167.904
		-78.003	111.303			-78.003	167.52
		-77.8078	111.06			-77.8078	167.136
		-77.6126	110.817			-77.6126	166.753
		-77.4174	110.575			-77.4174	166.369
		-77.2222	110.332			-77.2222	165.985
		-77.027	110.09			-77.027	165.601
		-76.8318	109.847			-76.8318	165.217
		-76.6366	109.604			-76.6366	164.833
		-76.4414	109.362			-76.4414	164.449
		-76.2463	109.119			-76.2463	164.065
		-76.0511	108.876			-76.0511	163.681
		-75.8559	108.634			-75.8559	163.297
		-75.6607	108.391			-75.6607	162.913
		-75.4655	108.148			-75.4655	162.53
		-75.2703	107.906			-75.2703	162.146
		-75.0751	107.663			-75.0751	161.762
		-74.8799	107.42			-74.8799	161.378
		-74.6847	107.178			-74.6847	160.994
		-74.4895	106.935			-74.4895	160.61
		-74.2943	106.693			-74.2943	160.226
		-74.0991	106.45			-74.0991	159.842
		-73.9039	106.207			-73.9039	159.458
		-73.7087	105.965			-73.7087	159.074
		-73.5135	105.722			-73.5135	158.691
		-73.3183	105.479			-73.3183	158.307
		-73.1231	105.237			-73.1231	157.923
		-72.9279	104.994			-72.9279	157.539
		-72.7327	104.751			-72.7327	157.155
		-72.5375	104.509			-72.5375	156.771
		-72.3423	104.266			-72.3423	156.387
		-72.1471	104.024			-72.1471	156.003
		-71.9519	103.781			-71.9519	155.619
		-71.7568	103.538			-71.7568	155.235
		-71.5616	103.296			-71.5616	154.851
		-71.3664	103.053			-71.3664	154.468
		-71.1712	102.81			-71.1712	154.084
		-70.976	102.568			-70.976	153.7
		-70.7808	102.325			-70.7808	153.316
		-70.5856	102.082			-70.5856	152.932
		-70.3904	101.84			-70.3904	152.548
		-70.1952	101.597			-70.1952	152.164
		-70	101.355			-70	151.78
		-69.8048	101.112			-69.8048	151.396
		-69.6096	100.869			-69.6096	151.012
		-69.4144	100.627			-69.4144	150.629
		-69.2192	100.384			-69.2192	150.245
		-69.024	100.141			-69.024	149.861
		-68.8288	99.8987			-68.8288	149.477
		-68.6336	99.6561			-68.6336	149.093
		-68.4384	99.4134			-68.4384	148.709
		-68.2432	99.1708			-68.2432	148.325
		-68.0481	98.9282			-68.0481	147.941
		-67.8529	98.6855			-67.8529	147.557
		-67.6577	98.4429			-67.6577	147.173
		-67.4625	98.2002			-67.4625	146.79
		-67.2673	97.9576			-67.2673	146.406
		-67.0721	97.715			-67.0721	146.022
		-66.8769	97.4723			-66.8769	145.638
		-66.6817	97.2297			-66.6817	145.254
		-66.4865	96.987			-66.4865	144.87
		-66.2913	96.7444			-66.2913	144.486
		-66.0961	96.5018			-66.0961	144.102
		-65.9009	96.2591			-65.9009	143.718
		-65.7057	96.0165			-65.7057	143.334
		-65.5105	95.7739			-65.5105	142.95
		-65.3153	95.5312			-65.3153	142.567
		-65.1201	95.2886			-65.1201	142.183
		-64.9249	95.046			-64.9249	141.799
		-64.7297	94.8033			-64.7297	141.415
		-64.5345	94.5607			-64.5345	141.031
		-64.3393	94.318			-64.3393	140.647
		-64.1441	94.0754			-64.1441	140.263
		-63.949	93.8328			-63.949	139.879
		-63.7537	93.5901			-63.7537	139.495
		-63.5586	93.3475			-63.5586	139.111
		-63.3634	93.1048			-63.3634	138.728
		-63.1682	92.8622			-63.1682	138.344
		-62.973	92.6196			-62.973	137.96
		-62.7778	92.3769			-62.7778	137.576
		-62.5826	92.1343			-62.5826	137.192
		-62.3874	91.8916			-62.3874	136.808
		-62.1922	91.649			-62.1922	136.424
		-61.997	91.4064			-61.997	136.04
		-61.8018	91.1637			-61.8018	135.656
		-61.6066	90.9211			-61.6066	135.272
		-61.4114	90.6785			-61.4114	134.888
		-61.2162	90.4358			-61.2162	134.505
		-61.021	90.1932			-61.021	134.121
		-60.8258	89.9505			-60.8258	133.737
		-60.6306	89.7079			-60.6306	133.353
		-60.4354	89.4653			-60.4354	132.969
		-60.2402	89.2226			-60.2402	132.585
		-60.0451	88.98			-60.0451	132.201
		-59.8499	88.7374			-59.8499	131.817
		-59.6546	88.4947			-59.6546	131.433
		-59.4595	88.2521			-59.4595	131.049
		-59.2643	88.0094			-59.2643	130.666
		-59.0691	87.7668			-59.0691	130.282
		-58.8739	87.5242			-58.8739	129.898
		-58.6787	87.2815			-58.6787	129.514
		-58.4835	87.0389			-58.4835	129.13
		-58.2883	86.7963			-58.2883	128.746
		-58.0931	86.5536			-58.0931	128.362
		-57.8979	86.311			-57.8979	127.978
		-57.7027	86.0683			-57.7027	127.594
		-57.5075	85.8257			-57.5075	127.21
		-57.3123	85.5831			-57.3123	126.826
		-57.1171	85.3404			-57.1171	126.443
		-56.9219	85.0978			-56.9219	126.059
		-56.7267	84.8551			-56.7267	125.675
		-56.5315	84.6125			-56.5315	125.291
		-56.3363	84.3699			-56.3363	124.907
		-56.1411	84.1272			-56.1411	124.523
		-55.946	83.8846			-55.946	124.139
		-55.7507	83.6419			-55.7507	123.755
		-55.5556	83.3993			-55.5556	123.371
		-55.3604	83.1567			-55.3604	122.987
		-55.1652	82.914			-55.1652	122.604
		-54.97	82.6714			-54.97	122.22
		-54.7748	82.4288			-54.7748	121.836
		-54.5796	82.1861			-54.5796	121.452
		-54.3844	81.9435			-54.3844	121.068
		-54.1892	81.7009			-54.1892	120.684
		-53.994	81.4582			-53.994	120.3
		-53.7988	81.2156			-53.7988	119.916
		-53.6036	80.9729			-53.6036	119.532
		-53.4084	80.7303			-53.4084	119.148
		-53.2132	80.4877			-53.2132	118.765
		-53.018	80.245			-53.018	118.381
		-52.8228	80.0024			-52.8228	117.997
		-52.6276	79.7597			-52.6276	117.613
		-52.4324	79.5171			-52.4324	117.229
		-52.2372	79.2745			-52.2372	116.845
		-52.042	79.0318			-52.042	116.461
		-51.8469	78.7892			-51.8469	116.077
		-51.6516	78.5465			-51.6516	115.693
		-51.4565	78.3039			-51.4565	115.309
		-51.2613	78.0613			-51.2613	114.925
		-51.0661	77.8186			-51.0661	114.542
		-50.8709	77.576			-50.8709	114.158
		-50.6757	77.3334			-50.6757	113.774
		-50.4805	77.0907			-50.4805	113.39
		-50.2853	76.8481			-50.2853	113.006
		-50.0901	76.6054			-50.0901	112.622
		-49.8949	76.3628			-49.8949	112.238
		-49.6997	76.1202			-49.6997	111.854
		-49.5045	75.8775			-49.5045	111.47
		-49.3093	75.6349			-49.3093	111.086
		-49.1141	75.3923			-49.1141	110.703
		-48.9189	75.1496			-48.9189	110.319
		-48.7237	74.907			-48.7237	109.935
		-48.5285	74.6643			-48.5285	109.551
		-48.3333	74.4217			-48.3333	109.167
		-48.1381	74.1791			-48.1381	108.783
		-47.9429	73.9364			-47.9429	108.399
		-47.7478	73.6938			-47.7478	108.015
		-47.5525	73.4511			-47.5525	107.631
		-47.3574	73.2085			-47.3574	107.247
		-47.1622	72.9659			-47.1622	106.863
		-46.967	72.7232			-46.967	106.48
		-46.7718	72.4806			-46.7718	106.096
		-46.5766	72.238			-46.5766	105.712
		-46.3814	71.9953			-46.3814	105.328
		-46.1862	71.7527			-46.1862	104.944
		-45.991	71.51			-45.991	104.56
		-45.7958	71.2674			-45.7958	104.176
		-45.6006	71.0248			-45.6006	103.792
		-45.4054	70.7821			-45.4054	103.408
		-45.2102	70.5395			-45.2102	103.024
		-45.015	70.2969			-45.015	102.641
		-44.8198	70.0542			-44.8198	102.257
		-44.6246	69.8116			-44.6246	101.873
		-44.4294	69.5689			-44.4294	101.489
		-44.2342	69.3263			-44.2342	101.105
		-44.039	69.0837			-44.039	100.721
		-43.8438	68.841			-43.8438	100.337
		-43.6487	68.5984			-43.6487	99.9532
		-43.4534	68.3558			-43.4534	99.5693
		-43.2583	68.1131			-43.2583	99.1854
		-43.0631	67.8705			-43.0631	98.8015
		-42.8679	67.6278			-42.8679	98.4176
		-42.6727	67.3852			-42.6727	98.0337
		-42.4775	67.1425			-42.4775	97.6498
		-42.2823	66.8999			-42.2823	97.2659
		-42.0871	66.6573			-42.0871	96.882
		-41.8919	66.4146			-41.8919	96.4981
		-41.6967	66.172			-41.6967	96.1142
		-41.5015	65.9294			-41.5015	95.7303
		-41.3063	65.6867			-41.3063	95.3464
		-41.1111	65.4441			-41.1111	94.9625
		-40.9159	65.2014			-40.9159	94.5786
		-40.7207	64.9588			-40.7207	94.1946
		-40.5255	64.7162			-40.5255	93.8107
		-40.3303	64.4735			-40.3303	93.4268
		-40.1351	64.2309			-40.1351	93.0429
		-39.9399	63.9883			-39.9399	92.659
		-39.7447	63.7456			-39.7447	92.2751
		-39.5496	63.503			-39.5496	91.8912
		-39.3543	63.2603			-39.3543	91.5073
		-39.1592	63.0177			-39.1592	91.1234
		-38.964	62.7751			-38.964	90.7395
		-38.7688	62.5324			-38.7688	90.3556
		-38.5736	62.2898			-38.5736	89.9717
		-38.3784	62.0472			-38.3784	89.5878
		-38.1832	61.8045			-38.1832	89.2039
		-37.988	61.5619			-37.988	88.82
		-37.7928	61.3192			-37.7928	88.4361
		-37.5976	61.0766			-37.5976	88.0522
		-37.4024	60.834			-37.4024	87.6683
		-37.2072	60.5913			-37.2072	87.2844
		-37.012	60.3487			-37.012	86.9005
		-36.8168	60.1061			-36.8168	86.5166
		-36.6216	59.8634			-36.6216	86.1327
		-36.4264	59.6208			-36.4264	85.7488
		-36.2312	59.3781			-36.2312	85.3649
		-36.036	59.1355			-36.036	84.981
		-35.8408	58.8929			-35.8408	84.597
		-35.6457	58.6502			-35.6457	84.2131
		-35.4504	58.4076			-35.4504	83.8292
		-35.2553	58.1649			-35.2553	83.4453
		-35.0601	57.9223			-35.0601	83.0614
		-34.8649	57.6797			-34.8649	82.6775
		-34.6697	57.437			-34.6697	82.2936
		-34.4745	57.1944			-34.4745	81.9097
		-34.2793	56.9517			-34.2793	81.5258
		-34.0841	56.7091			-34.0841	81.1419
		-33.8889	56.4665			-33.8889	80.758
		-33.6937	56.2238			-33.6937	80.3741
		-33.4985	55.9812			-33.4985	79.9902
		-33.3033	55.7386			-33.3033	79.6063
		-33.1081	55.4959			-33.1081	79.2224
		-32.9129	55.2533			-32.9129	78.8385
		-32.7177	55.0106			-32.7177	78.4546
		-32.5225	54.768			-32.5225	78.0707
		-32.3273	54.5254			-32.3273	77.6868
		-32.1321	54.2827			-32.1321	77.3029
		-31.9369	54.0401			-31.9369	76.919
		-31.7417	53.7974			-31.7417	76.5351
		-31.5465	53.5548			-31.5465	76.1512
		-31.3514	53.3122			-31.3514	75.7673
		-31.1562	53.0695			-31.1562	75.3833
		-30.961	52.8269			-30.961	74.9994
		-30.7658	52.5843			-30.7658	74.6155
		-30.5706	52.3416			-30.5706	74.2316
		-30.3754	52.099			-30.3754	73.8477
		-30.1802	51.8563			-30.1802	73.4638
		-29.985	51.6137			-29.985	73.0799
		-29.7898	51.3711			-29.7898	72.696
		-29.5946	51.1284			-29.5946	72.3121
		-29.3994	50.8858			-29.3994	71.9282
		-29.2042	50.6432			-29.2042	71.5443
		-29.009	50.4005			-29.009	71.1604
		-28.8138	50.1579			-28.8138	70.7765
		-28.6186	49.9152			-28.6186	70.3926
		-28.4234	49.6726			-28.4234	70.0087
		-28.2282	49.43			-28.2282	69.6248
		-28.033	49.1873			-28.033	69.2409
		-27.8378	48.9447			-27.8378	68.857
		-27.6426	48.702			-27.6426	68.4731
		-27.4474	48.4594			-27.4474	68.0892
		-27.2523	48.2168			-27.2523	67.7053
		-27.0571	47.9741			-27.0571	67.3214
		-26.8619	47.7315			-26.8619	66.9374
		-26.6667	47.4889			-26.6667	66.5536
		-26.4715	47.2462			-26.4715	66.1696
		-26.2763	47.0036			-26.2763	65.7857
		-26.0811	46.761			-26.0811	65.4018
		-25.8859	46.5183			-25.8859	65.0179
		-25.6907	46.2757			-25.6907	64.634
		-25.4955	46.033			-25.4955	64.2501
		-25.3003	45.7904			-25.3003	63.8662
		-25.1051	45.5478			-25.1051	63.4823
		-24.9099	45.3051			-24.9099	63.0984
		-24.7147	45.0625			-24.7147	62.7145
		-24.5195	44.8198			-24.5195	62.3306
		-24.3243	44.5772			-24.3243	61.9467
		-24.1291	44.3346			-24.1291	61.5628
		-23.9339	44.0919			-23.9339	61.1789
		-23.7387	43.8493			-23.7387	60.795
		-23.5435	43.6067			-23.5435	60.4111
		-23.3483	43.364			-23.3483	60.0272
		-23.1532	43.1214			-23.1532	59.6433
		-22.958	42.8787			-22.958	59.2594
		-22.7628	42.6361			-22.7628	58.8755
		-22.5676	42.3935			-22.5676	58.4916
		-22.3724	42.1508			-22.3724	58.1077
		-22.1772	41.9082			-22.1772	57.7238
		-21.982	41.6655			-21.982	57.3398
		-21.7868	41.4229			-21.7868	56.9559
		-21.5916	41.1803			-21.5916	56.572
		-21.3964	40.9376			-21.3964	56.1881
		-21.2012	40.695			-21.2012	55.8042
		-21.006	40.4524			-21.006	55.4203
		-20.8108	40.2097			-20.8108	55.0364
		-20.6156	39.9671			-20.6156	54.6525
		-20.4204	39.7244			-20.4204	54.2686
		-20.2252	39.4818			-20.2252	53.8847
		-20.03	39.2392			-20.03	53.5008
		-19.8348	38.9965			-19.8348	53.1169
		-19.6396	38.7539			-19.6396	52.733
		-19.4444	38.5112			-19.4444	52.3491
		-19.2492	38.2686			-19.2492	51.9652
		-19.0541	38.026			-19.0541	51.5813
		-18.8589	37.7833			-18.8589	51.1974
		-18.6637	37.5407			-18.6637	50.8135
		-18.4685	37.2981			-18.4685	50.4296
		-18.2733	37.0554			-18.2733	50.0457
		-18.0781	36.8128			-18.0781	49.6618
		-17.8829	36.5701			-17.8829	49.2779
		-17.6877	36.3275			-17.6877	48.894
		-17.4925	36.0849			-17.4925	48.51
		-17.2973	35.8422			-17.2973	48.1262
		-17.1021	35.5996			-17.1021	47.7422
		-16.9069	35.3569			-16.9069	47.3583
		-16.7117	35.1143			-16.7117	46.9744
		-16.5165	34.8717			-16.5165	46.5905
		-16.3213	34.629			-16.3213	46.2066
		-16.1261	34.3864			-16.1261	45.8227
		-15.9309	34.1438			-15.9309	45.4388
		-15.7357	33.9011			-15.7357	45.0549
		-15.5405	33.6585			-15.5405	44.671
		-15.3453	33.4158			-15.3453	44.2871
		-15.1502	33.1732			-15.1502	43.9032
		-14.955	32.9306			-14.955	43.5193
		-14.7598	32.6879			-14.7598	43.1354
		-14.5646	32.4453			-14.5646	42.7515
		-14.3694	32.2026			-14.3694	42.3676
		-14.1742	31.96			-14.1742	41.9837
		-13.979	31.7174			-13.979	41.5998
		-13.7838	31.4747			-13.7838	41.2159
		-13.5886	31.2321			-13.5886	40.832
		-13.3934	30.9895			-13.3934	40.4481
		-13.1982	30.7468			-13.1982	40.0642
		-13.003	30.5042			-13.003	39.6803
		-12.8078	30.2615			-12.8078	39.2963
		-12.6126	30.0189			-12.6126	38.9124
		-12.4174	29.7763			-12.4174	38.5285
		-12.2222	29.5336			-12.2222	38.1446
		-12.027	29.291			-12.027	37.7607
		-11.8318	29.0484			-11.8318	37.3768
		-11.6366	28.8057			-11.6366	36.9929
		-11.4414	28.5631			-11.4414	36.609
		-11.2462	28.3204			-11.2462	36.2251
		-11.0511	28.0778			-11.0511	35.8412
		-10.8559	27.8352			-10.8559	35.4573
		-10.6607	27.5925			-10.6607	35.0734
		-10.4655	27.3499			-10.4655	34.6895
		-10.2703	27.1073			-10.2703	34.3056
		-10.0751	26.8646			-10.0751	33.9217
		-9.87988	26.622			-9.87988	33.5378
		-9.68468	26.3793			-9.68468	33.1539
		-9.48949	26.1367			-9.48949	32.77
		-9.29429	25.8941			-9.29429	32.3861
		-9.0991	25.6514			-9.0991	32.0022
		-8.9039	25.4088			-8.9039	31.6183
		-8.70871	25.1661			-8.70871	31.2344
		-8.51351	24.9235			-8.51351	30.8505
		-8.31832	24.6809			-8.31832	30.4666
		-8.12312	24.4382			-8.12312	30.0827
		-7.92793	24.1956			-7.92793	29.6988
		-7.73273	23.953			-7.73273	29.3148
		-7.53754	23.7103			-7.53754	28.9309
		-7.34234	23.4677			-7.34234	28.547
		-7.14715	23.225			-7.14715	28.1631
		-6.95195	22.9824			-6.95195	27.7792
		-6.75676	22.7398			-6.75676	27.3953
		-6.56156	22.4971			-6.56156	27.0114
		-6.36637	22.2545			-6.36637	26.6275
		-6.17117	22.0118			-6.17117	26.2436
		-5.97598	21.7692			-5.97598	25.8597
		-5.78078	21.5266			-5.78078	25.4758
		-5.58559	21.2839			-5.58559	25.0919
[truncated: 3 more rows]

## Sheet: Figure 4h
Co-rolled		Freestanding
Rest time (h)	Voltage (V)	Rest time (h)	Voltage (V)
-28.1819	2.7092	-28.9494	2.1833
-28.1817	2.7092	-28.9494	2.1833
-28.1814	2.7982	-28.9494	2.1955
-28.1811	2.8509	-28.9494	2.2924
-28.1808	2.8861	-28.9494	2.4181
-28.1805	2.913	-28.9494	2.4992
-28.1803	2.9343	-28.9494	2.5527
-28.18	2.9528	-28.9494	2.5896
-28.1797	2.9693	-28.9492	2.6244
-28.1794	2.9843	-28.9492	2.6441
-28.1792	2.9983	-28.9492	2.6606
-28.1789	3.011	-28.9492	2.675
-28.1786	3.0229	-28.9492	2.6878
-28.1783	3.034	-28.9492	2.699
-28.178	3.0442	-28.9492	2.7093
-28.1778	3.0544	-28.9492	2.7278
-28.1772	3.0726	-28.9489	2.7463
-28.1767	3.089	-28.9489	2.7602
-28.1761	3.1043	-28.9489	2.773
-28.1755	3.1182	-28.9489	2.7842
-28.175	3.1313	-28.9489	2.7948
-28.1744	3.1433	-28.9486	2.8057
-28.1739	3.1547	-28.9486	2.8184
-28.1736	3.16	-28.9486	2.8296
-28.173	3.1707	-28.9486	2.8398
-28.1722	3.1851	-28.9483	2.8498
-28.1714	3.1988	-28.9483	2.8605
-28.1705	3.2115	-28.9481	2.8709
-28.1697	3.2235	-28.9481	2.8817
-28.1689	3.235	-28.9478	2.892
-28.168	3.2458	-28.9478	2.9026
-28.1672	3.2562	-28.9475	2.913
-28.1661	3.2692	-28.9475	2.924
-28.1653	3.2785	-28.9472	2.9352
-28.1642	3.2904	-28.9469	2.946
-28.163	3.3018	-28.9467	2.9563
-28.1619	3.3127	-28.9464	2.967
-28.1608	3.3229	-28.9461	2.9772
-28.1594	3.335	-28.9458	2.9879
-28.158	3.3465	-28.9456	2.9981
-28.1569	3.3549	-28.9453	3.0085
-28.1553	3.3664	-28.945	3.0196
-28.1536	3.3766	-28.9447	3.0297
-28.1517	3.387	-28.9444	3.0401
-28.1494	3.3971	-28.9439	3.051
-28.1486	3.4004	-28.9436	3.0616
-28.1458	3.4104	-28.9431	3.072
-28.1422	3.4209	-28.9428	3.0821
-28.1403	3.4258	-28.9422	3.0926
-28.1355	3.4362	-28.9417	3.1029
-28.1319	3.443	-28.9411	3.1129
-28.1258	3.453	-28.9406	3.1233
-28.1236	3.4562	-28.94	3.1337
-28.1158	3.4665	-28.9394	3.144
-28.1153	3.4671	-28.9389	3.154
-28.1069	3.4764	-28.9381	3.1641
-28.0986	3.4842	-28.9375	3.1743
-28.0903	3.4911	-28.9369	3.1442
-28.0819	3.4969	-28.9367	3.1597
-28.0736	3.5019	-28.9367	3.1725
-28.0653	3.5062	-28.9367	3.1836
-28.0569	3.51	-28.9361	3.1936
-28.0486	3.5133	-28.9353	3.2037
-28.0403	3.5163	-28.9344	3.2139
-28.0319	3.5188	-28.9336	3.2241
-28.0236	3.521	-28.9328	3.2318
-28.0153	3.523	-28.9319	3.2421
-28.0069	3.5247	-28.9311	3.2523
-27.9986	3.5263	-28.93	3.2626
-27.9903	3.5277	-28.9289	3.2728
-27.9819	3.5289	-28.9278	3.283
-27.9736	3.5301	-28.9267	3.2931
-27.9653	3.5311	-28.9256	3.3031
-27.9569	3.532	-28.9244	3.3127
-27.9486	3.5329	-28.9233	3.3228
-27.9403	3.5337	-28.9222	3.3328
-27.9319	3.5345	-28.9208	3.3428
-27.9236	3.5351	-28.9194	3.3529
-27.9153	3.5358	-28.9181	3.3629
-27.9069	3.5363	-28.9164	3.373
-27.8986	3.5369	-28.9161	3.3747
-27.8903	3.5374	-28.9144	3.3847
-27.8819	3.5378	-28.9128	3.3947
-27.8736	3.5382	-28.9108	3.4047
-27.8653	3.5387	-28.9086	3.4147
-27.8569	3.539	-28.9078	3.4171
-27.8486	3.5394	-28.9053	3.4271
-27.8403	3.5398	-28.9019	3.4371
-27.8319	3.54	-28.8994	3.4431
-27.8236	3.5402	-28.895	3.4531
-27.8153	3.5405	-28.8911	3.4598
-27.8069	3.5406	-28.8844	3.4698
-27.7986	3.5407	-28.8828	3.4716
-27.7903	3.5409	-28.8744	3.4805
-27.7819	3.5409	-28.8661	3.4875
-27.7736	3.541	-28.8578	3.4931
-27.7653	3.541	-28.8494	3.4977
-27.7569	3.5411	-28.8411	3.5016
-27.7486	3.5411	-28.8328	3.5049
-27.7403	3.5411	-28.8244	3.5078
-27.7319	3.5411	-28.8161	3.5103
-27.7236	3.5412	-28.8078	3.5124
-27.7153	3.5411	-28.7994	3.5144
-27.7069	3.541	-28.7911	3.516
-27.6986	3.541	-28.7828	3.5176
-27.6903	3.541	-28.7744	3.519
-27.6819	3.5409	-28.7661	3.5203
-27.6736	3.5409	-28.7578	3.5215
-27.6653	3.5409	-28.7494	3.5225
-27.6569	3.5407	-28.7411	3.5235
-27.6486	3.5407	-28.7328	3.5245
-27.6403	3.5406	-28.7244	3.5253
-27.6319	3.5407	-28.7161	3.5261
-27.6236	3.5406	-28.7078	3.5269
-27.6153	3.5406	-28.6994	3.5276
-27.6069	3.5405	-28.6911	3.5283
-27.5986	3.5405	-28.6828	3.5289
-27.5903	3.5405	-28.6744	3.5295
-27.5819	3.5403	-28.6661	3.5301
-27.5736	3.5403	-28.6578	3.5307
-27.5653	3.54	-28.6494	3.5311
-27.5569	3.5397	-28.6411	3.5317
-27.5486	3.5395	-28.6328	3.5322
-27.5403	3.5391	-28.6244	3.5327
-27.5319	3.5387	-28.6161	3.5331
-27.5236	3.5383	-28.6078	3.5336
-27.5153	3.538	-28.5994	3.534
-27.5069	3.5375	-28.5911	3.5344
-27.4986	3.5371	-28.5828	3.5348
-27.4903	3.5365	-28.5744	3.5352
-27.4819	3.5357	-28.5661	3.5356
-27.4736	3.5348	-28.5578	3.536
-27.4653	3.5341	-28.5494	3.5364
-27.4569	3.5334	-28.5411	3.5367
-27.4486	3.5326	-28.5328	3.5371
-27.4403	3.5318	-28.5244	3.5374
-27.4319	3.5309	-28.5161	3.5377
-27.4236	3.5301	-28.5078	3.5381
-27.4153	3.5293	-28.4994	3.5384
-27.4069	3.5285	-28.4911	3.5387
-27.3986	3.5278	-28.4828	3.539
-27.3903	3.5271	-28.4744	3.5393
-27.3819	3.5265	-28.4661	3.5396
-27.3736	3.5259	-28.4578	3.54
-27.3653	3.5254	-28.4494	3.5402
-27.3569	3.5249	-28.4411	3.5405
-27.3486	3.5244	-28.4328	3.5408
-27.3403	3.5241	-28.4244	3.5411
-27.3319	3.5237	-28.4161	3.5414
-27.3236	3.5234	-28.4078	3.5417
-27.3153	3.5232	-28.3994	3.5419
-27.3069	3.523	-28.3911	3.5422
-27.2986	3.5229	-28.3828	3.5425
-27.2903	3.5228	-28.3744	3.5428
-27.2819	3.5227	-28.3661	3.543
-27.2736	3.5227	-28.3578	3.5433
-27.2653	3.5227	-28.3494	3.5435
-27.2569	3.5227	-28.3411	3.5438
-27.2486	3.5228	-28.3328	3.5441
-27.2403	3.5228	-28.3244	3.5443
-27.2319	3.5229	-28.3161	3.5446
-27.2236	3.523	-28.3078	3.5448
-27.2153	3.5231	-28.2994	3.5451
-27.2069	3.5233	-28.2911	3.5453
-27.1986	3.5234	-28.2828	3.5455
-27.1903	3.5235	-28.2744	3.5458
-27.1819	3.5237	-28.2661	3.546
-27.1736	3.5239	-28.2578	3.5462
-27.1653	3.5241	-28.2494	3.5464
-27.1569	3.5242	-28.2411	3.5467
-27.1486	3.5245	-28.2328	3.5469
-27.1403	3.5247	-28.2244	3.5471
-27.1319	3.5249	-28.2161	3.5473
-27.1236	3.5251	-28.2078	3.5476
-27.1153	3.5253	-28.1994	3.5478
-27.1069	3.5255	-28.1911	3.548
-27.0986	3.5257	-28.1828	3.5483
-27.0903	3.526	-28.1744	3.5485
-27.0819	3.5262	-28.1661	3.5487
-27.0736	3.5265	-28.1578	3.5489
-27.0653	3.5268	-28.1494	3.5491
-27.0569	3.527	-28.1411	3.5494
-27.0486	3.5272	-28.1328	3.5496
-27.0403	3.5275	-28.1244	3.5498
-27.0319	3.5277	-28.1161	3.5501
-27.0236	3.528	-28.1078	3.5503
-27.0153	3.5282	-28.0994	3.5505
-27.0069	3.5285	-28.0911	3.5507
-26.9986	3.5287	-28.0828	3.551
-26.9903	3.529	-28.0744	3.5512
-26.9819	3.5293	-28.0661	3.5514
-26.9736	3.5296	-28.0578	3.5517
-26.9653	3.5298	-28.0494	3.5518
-26.9569	3.5302	-28.0411	3.5521
-26.9486	3.5304	-28.0328	3.5525
-26.9403	3.5307	-28.0244	3.5527
-26.9319	3.5309	-28.0161	3.5529
-26.9236	3.5312	-28.0078	3.5531
-26.9153	3.5315	-27.9994	3.5534
-26.9069	3.5318	-27.9911	3.5536
-26.8986	3.532	-27.9828	3.5538
-26.8903	3.5323	-27.9744	3.5541
-26.8819	3.5326	-27.9661	3.5544
-26.8736	3.5329	-27.9578	3.5546
-26.8653	3.5332	-27.9494	3.5548
-26.8569	3.5334	-27.9411	3.5551
-26.8486	3.5337	-27.9328	3.5554
-26.8403	3.534	-27.9244	3.5556
-26.8319	3.5343	-27.9161	3.5559
-26.8236	3.5346	-27.9078	3.5561
-26.8153	3.5349	-27.8994	3.5564
-26.8069	3.5352	-27.8911	3.5566
-26.7986	3.5354	-27.8828	3.5569
-26.7903	3.5357	-27.8744	3.5572
-26.7819	3.536	-27.8661	3.5574
-26.7736	3.5364	-27.8578	3.5577
-26.7653	3.5367	-27.8494	3.558
-26.7569	3.537	-27.8411	3.5583
-26.7486	3.5372	-27.8328	3.5585
-26.7403	3.5376	-27.8244	3.5588
-26.7319	3.5379	-27.8161	3.559
-26.7236	3.5382	-27.8078	3.5592
-26.7153	3.5385	-27.7994	3.5596
-26.7069	3.5388	-27.7911	3.5599
-26.6986	3.5391	-27.7828	3.5602
-26.6903	3.5394	-27.7744	3.5604
-26.6819	3.5397	-27.7661	3.5607
-26.6736	3.5401	-27.7578	3.5611
-26.6653	3.5404	-27.7494	3.5613
-26.6569	3.5407	-27.7411	3.5616
-26.6486	3.5411	-27.7328	3.5619
-26.6403	3.5413	-27.7244	3.5623
-26.6319	3.5418	-27.7161	3.5626
-26.6236	3.542	-27.7078	3.5629
-26.6153	3.5423	-27.6994	3.5632
-26.6069	3.5427	-27.6911	3.5635
-26.5986	3.543	-27.6828	3.5639
-26.5903	3.5433	-27.6744	3.5641
-26.5819	3.5436	-27.6661	3.5644
-26.5736	3.544	-27.6578	3.5648
-26.5653	3.5443	-27.6494	3.5651
-26.5569	3.5447	-27.6411	3.5654
-26.5486	3.545	-27.6328	3.5658
-26.5403	3.5454	-27.6244	3.5661
-26.5319	3.5457	-27.6161	3.5664
-26.5236	3.546	-27.6078	3.5668
-26.5153	3.5464	-27.5994	3.5671
-26.5069	3.5467	-27.5911	3.5674
-26.4986	3.5471	-27.5828	3.5678
-26.4903	3.5475	-27.5744	3.568
-26.4819	3.5478	-27.5661	3.5684
-26.4736	3.5481	-27.5578	3.5688
-26.4653	3.5485	-27.5494	3.569
-26.4569	3.5489	-27.5411	3.5694
-26.4486	3.5492	-27.5328	3.5698
-26.4403	3.5496	-27.5244	3.5701
-26.4319	3.5499	-27.5161	3.5704
-26.4236	3.5503	-27.5078	3.5707
-26.4153	3.5507	-27.4994	3.571
-26.4069	3.551	-27.4911	3.5714
-26.3986	3.5515	-27.4828	3.5718
-26.3903	3.5518	-27.4744	3.5721
-26.3819	3.5522	-27.4661	3.5725
-26.3736	3.5525	-27.4578	3.5728
-26.3653	3.553	-27.4494	3.5732
-26.3569	3.5533	-27.4411	3.5735
-26.3486	3.5537	-27.4328	3.5738
-26.3403	3.5541	-27.4244	3.5741
-26.3319	3.5545	-27.4161	3.5745
-26.3236	3.5548	-27.4078	3.5749
-26.3153	3.5552	-27.3994	3.5752
-26.3069	3.5556	-27.3911	3.5756
-26.2986	3.556	-27.3828	3.576
-26.2903	3.5564	-27.3744	3.5763
-26.2819	3.5568	-27.3661	3.5766
-26.2736	3.5571	-27.3578	3.577
-26.2653	3.5576	-27.3494	3.5774
-26.2569	3.5579	-27.3411	3.5778
-26.2486	3.5583	-27.3328	3.5781
-26.2403	3.5587	-27.3244	3.5784
-26.2319	3.5592	-27.3161	3.5788
-26.2236	3.5595	-27.3078	3.5792
-26.2153	3.5599	-27.2994	3.5795
-26.2069	3.5603	-27.2911	3.58
-26.1986	3.5607	-27.2828	3.5803
-26.1903	3.5612	-27.2744	3.5806
-26.1819	3.5615	-27.2661	3.5811
-26.1736	3.562	-27.2578	3.5814
-26.1653	3.5624	-27.2494	3.5818
-26.1569	3.5627	-27.2411	3.5821
-26.1486	3.5632	-27.2328	3.5825
-26.1403	3.5635	-27.2244	3.583
-26.1319	3.564	-27.2161	3.5833
-26.1236	3.5644	-27.2078	3.5837
-26.1153	3.5648	-27.1994	3.5841
-26.1069	3.5652	-27.1911	3.5845
-26.0986	3.5656	-27.1828	3.5849
-26.0903	3.566	-27.1744	3.5852
-26.0819	3.5665	-27.1661	3.5857
-26.0736	3.5669	-27.1578	3.586
-26.0653	3.5674	-27.1494	3.5865
-26.0569	3.5678	-27.1411	3.5868
-26.0486	3.5681	-27.1328	3.5872
-26.0403	3.5686	-27.1244	3.5876
-26.0319	3.569	-27.1161	3.588
-26.0236	3.5694	-27.1078	3.5883
-26.0153	3.5699	-27.0994	3.5888
-26.0069	3.5703	-27.0911	3.5891
-25.9986	3.5707	-27.0828	3.5895
-25.9903	3.5712	-27.0744	3.5899
-25.9819	3.5715	-27.0661	3.5904
-25.9736	3.572	-27.0578	3.5908
-25.9653	3.5725	-27.0494	3.5912
-25.9569	3.5729	-27.0411	3.5915
-25.9486	3.5733	-27.0328	3.592
-25.9403	3.5737	-27.0244	3.5923
-25.9319	3.5742	-27.0161	3.5927
-25.9236	3.5746	-27.0078	3.5932
-25.9153	3.575	-26.9994	3.5935
-25.9069	3.5754	-26.9911	3.5939
-25.8986	3.5759	-26.9828	3.5944
-25.8903	3.5763	-26.9744	3.5948
-25.8819	3.5768	-26.9661	3.5952
-25.8736	3.5772	-26.9578	3.5956
-25.8653	3.5776	-26.9494	3.596
-25.8569	3.578	-26.9411	3.5964
-25.8486	3.5785	-26.9328	3.5968
-25.8403	3.5789	-26.9244	3.5972
-25.8319	3.5794	-26.9161	3.5976
-25.8236	3.5798	-26.9078	3.598
-25.8153	3.5802	-26.8994	3.5985
-25.8069	3.5807	-26.8911	3.5989
-25.7986	3.5811	-26.8828	3.5993
-25.7903	3.5816	-26.8744	3.5997
-25.7819	3.582	-26.8661	3.6001
-25.7736	3.5825	-26.8578	3.6005
-25.7653	3.5829	-26.8494	3.601
-25.7569	3.5833	-26.8411	3.6014
-25.7486	3.5838	-26.8328	3.6018
-25.7403	3.5842	-26.8244	3.6022
-25.7319	3.5846	-26.8161	3.6025
-25.7236	3.5851	-26.8078	3.6031
-25.7153	3.5856	-26.7994	3.6034
-25.7069	3.586	-26.7911	3.6039
-25.6986	3.5864	-26.7828	3.6043
-25.6903	3.5869	-26.7744	3.6047
-25.6819	3.5873	-26.7661	3.6051
-25.6736	3.5877	-26.7578	3.6055
-25.6653	3.5882	-26.7494	3.606
-25.6569	3.5887	-26.7411	3.6064
-25.6486	3.5891	-26.7328	3.6068
-25.6403	3.5895	-26.7244	3.6073
-25.6319	3.59	-26.7161	3.6077
-25.6236	3.5904	-26.7078	3.6081
-25.6153	3.5909	-26.6994	3.6086
-25.6069	3.5913	-26.6911	3.609
-25.5986	3.5917	-26.6828	3.6093
-25.5903	3.5923	-26.6744	3.6098
-25.5819	3.5926	-26.6661	3.6102
-25.5736	3.5932	-26.6578	3.6106
-25.5653	3.5936	-26.6494	3.611
-25.5569	3.594	-26.6411	3.6114
-25.5486	3.5944	-26.6328	3.6118
-25.5403	3.5949	-26.6244	3.6123
-25.5319	3.5953	-26.6161	3.6127
-25.5236	3.5958	-26.6078	3.6131
-25.5153	3.5962	-26.5994	3.6135
-25.5069	3.5967	-26.5911	3.6139
-25.4986	3.5971	-26.5828	3.6143
-25.4903	3.5976	-26.5744	3.6148
-25.4819	3.598	-26.5661	3.6152
-25.4736	3.5984	-26.5578	3.6157
-25.4653	3.5989	-26.5494	3.616
-25.4569	3.5993	-26.5411	3.6165
-25.4486	3.5997	-26.5328	3.6169
-25.4403	3.6002	-26.5244	3.6173
-25.4319	3.6008	-26.5161	3.6177
-25.4236	3.6011	-26.5078	3.6181
-25.4153	3.6016	-26.4994	3.6186
-25.4069	3.602	-26.4911	3.619
-25.3986	3.6024	-26.4828	3.6194
-25.3903	3.6028	-26.4744	3.6198
-25.3819	3.6034	-26.4661	3.6202
-25.3736	3.6038	-26.4578	3.6206
-25.3653	3.6043	-26.4494	3.6211
-25.3569	3.6046	-26.4411	3.6214
-25.3486	3.6052	-26.4328	3.6219
-25.3403	3.6055	-26.4244	3.6223
-25.3319	3.606	-26.4161	3.6228
-25.3236	3.6065	-26.4078	3.6231
-25.3153	3.6069	-26.3994	3.6236
-25.3069	3.6074	-26.3911	3.624
-25.2986	3.6078	-26.3828	3.6244
-25.2903	3.6082	-26.3744	3.6249
-25.2819	3.6087	-26.3661	3.6252
-25.2736	3.6092	-26.3578	3.6256
-25.2653	3.6096	-26.3494	3.626
-25.2569	3.61	-26.3411	3.6265
-25.2486	3.6104	-26.3328	3.6269
-25.2403	3.6109	-26.3244	3.6273
-25.2319	3.6114	-26.3161	3.6278
-25.2236	3.6118	-26.3078	3.6281
-25.2153	3.6122	-26.2994	3.6286
-25.2069	3.6127	-26.2911	3.629
-25.1986	3.6132	-26.2828	3.6294
-25.1903	3.6136	-26.2744	3.6298
-25.1819	3.614	-26.2661	3.6302
-25.1736	3.6144	-26.2578	3.6306
-25.1653	3.6149	-26.2494	3.631
-25.1569	3.6153	-26.2411	3.6314
-25.1486	3.6158	-26.2328	3.6319
-25.1403	3.6162	-26.2244	3.6322
-25.1319	3.6166	-26.2161	3.6327
-25.1236	3.6171	-26.2078	3.6331
-25.1153	3.6176	-26.1994	3.6335
-25.1069	3.618	-26.1911	3.6339
-25.0986	3.6184	-26.1828	3.6343
-25.0903	3.6189	-26.1744	3.6347
-25.0819	3.6193	-26.1661	3.6352
-25.0736	3.6198	-26.1578	3.6355
-25.0653	3.6201	-26.1494	3.636
-25.0569	3.6207	-26.1411	3.6364
-25.0486	3.6211	-26.1328	3.6368
-25.0403	3.6215	-26.1244	3.6372
-25.0319	3.6219	-26.1161	3.6376
-25.0236	3.6224	-26.1078	3.6381
-25.0153	3.6228	-26.0994	3.6384
-25.0069	3.6232	-26.0911	3.6389
-24.9986	3.6237	-26.0828	3.6393
-24.9903	3.6241	-26.0744	3.6397
-24.9819	3.6245	-26.0661	3.6401
-24.9736	3.6249	-26.0578	3.6405
-24.9653	3.6254	-26.0494	3.641
-24.9569	3.6258	-26.0411	3.6413
-24.9486	3.6263	-26.0328	3.6418
-24.9403	3.6267	-26.0244	3.6422
-24.9319	3.6271	-26.0161	3.6426
-24.9236	3.6275	-26.0078	3.643
-24.9153	3.628	-25.9994	3.6434
-24.9069	3.6284	-25.9911	3.6438
-24.8986	3.6289	-25.9828	3.6443
-24.8903	3.6293	-25.9744	3.6447
-24.8819	3.6297	-25.9661	3.6451
-24.8736	3.6301	-25.9578	3.6454
-24.8653	3.6306	-25.9494	3.6458
-24.8569	3.631	-25.9411	3.6463
-24.8486	3.6314	-25.9328	3.6467
-24.8403	3.6319	-25.9244	3.647
-24.8319	3.6323	-25.9161	3.6475
-24.8236	3.6328	-25.9078	3.6479
-24.8153	3.6332	-25.8994	3.6484
-24.8069	3.6336	-25.8911	3.6487
-24.7986	3.634	-25.8828	3.6491
-24.7903	3.6344	-25.8744	3.6496
-24.7819	3.6348	-25.8661	3.65
-24.7736	3.6353	-25.8578	3.6504
-24.7653	3.6357	-25.8494	3.6508
-24.7569	3.6361	-25.8411	3.6512
-24.7486	3.6365	-25.8328	3.6516
-24.7403	3.6371	-25.8244	3.652
-24.7319	3.6374	-25.8161	3.6524
-24.7236	3.6378	-25.8078	3.6528
-24.7153	3.6382	-25.7994	3.6532
-24.7069	3.6387	-25.7911	3.6536
-24.6986	3.6391	-25.7828	3.654
-24.6903	3.6395	-25.7744	3.6545
-24.6819	3.6399	-25.7661	3.6548
-24.6736	3.6403	-25.7578	3.6552
-24.6653	3.6407	-25.7494	3.6555
-24.6569	3.6411	-25.7411	3.656
-24.6486	3.6416	-25.7328	3.6564
-24.6403	3.642	-25.7244	3.6569
-24.6319	3.6425	-25.7161	3.6573
-24.6236	3.6428	-25.7078	3.6576
-24.6153	3.6432	-25.6994	3.658
-24.6069	3.6437	-25.6911	3.6585
-24.5986	3.6441	-25.6828	3.6589
-24.5903	3.6445	-25.6744	3.6592
-24.5819	3.645	-25.6661	3.6597
-24.5736	3.6454	-25.6578	3.6601
-24.5653	3.6458	-25.6494	3.6605
-24.5569	3.6462	-25.6411	3.6609
-24.5486	3.6466	-25.6328	3.6613
-24.5403	3.647	-25.6244	3.6616
-24.5319	3.6474	-25.6161	3.6621
-24.5236	3.6478	-25.6078	3.6625
-24.5153	3.6483	-25.5994	3.6629
-24.5069	3.6487	-25.5911	3.6633
-24.4986	3.6492	-25.5828	3.6637
-24.4903	3.6495	-25.5744	3.6641
-24.4819	3.6499	-25.5661	3.6645
-24.4736	3.6504	-25.5578	3.6649
-24.4653	3.6507	-25.5494	3.6653
-24.4569	3.6511	-25.5411	3.6657
-24.4486	3.6516	-25.5328	3.6662
-24.4403	3.652	-25.5244	3.6665
-24.4319	3.6524	-25.5161	3.6669
-24.4236	3.6528	-25.5078	3.6673
-24.4153	3.6532	-25.4994	3.6677
-24.4069	3.6537	-25.4911	3.6681
-24.3986	3.6541	-25.4828	3.6685
-24.3903	3.6545	-25.4744	3.6689
-24.3819	3.6548	-25.4661	3.6692
-24.3736	3.6553	-25.4578	3.6697
-24.3653	3.6557	-25.4494	3.6701
-24.3569	3.6561	-25.4411	3.6704
-24.3486	3.6565	-25.4328	3.6709
-24.3403	3.6569	-25.4244	3.6713
-24.3319	3.6573	-25.4161	3.6716
-24.3236	3.6578	-25.4078	3.672
-24.3153	3.6582	-25.3994	3.6724
-24.3069	3.6586	-25.3911	3.6729
-24.2986	3.659	-25.3828	3.6732
-24.2903	3.6594	-25.3744	3.6737
-24.2819	3.6598	-25.3661	3.674
-24.2736	3.6603	-25.3578	3.6744
-24.2653	3.6606	-25.3494	3.6748
-24.2569	3.661	-25.3411	3.6753
-24.2486	3.6614	-25.3328	3.6756
-24.2403	3.6618	-25.3244	3.676
-24.2319	3.6622	-25.3161	3.6764
-24.2236	3.6627	-25.3078	3.6768
-24.2153	3.663	-25.2994	3.6772
-24.2069	3.6635	-25.2911	3.6776
-24.1986	3.6639	-25.2828	3.6779
-24.1903	3.6643	-25.2744	3.6784
-24.1819	3.6647	-25.2661	3.6787
-24.1736	3.6651	-25.2578	3.6791
-24.1653	3.6655	-25.2494	3.6796
-24.1569	3.6659	-25.2411	3.6799
-24.1486	3.6664	-25.2328	3.6804
-24.1403	3.6668	-25.2244	3.6808
-24.1319	3.6672	-25.2161	3.6811
-24.1236	3.6676	-25.2078	3.6816
-24.1153	3.668	-25.1994	3.6819
-24.1069	3.6684	-25.1911	3.6823
-24.0986	3.6688	-25.1828	3.6827
-24.0903	3.6692	-25.1744	3.6832
-24.0819	3.6697	-25.1661	3.6834
-24.0736	3.67	-25.1578	3.6839
-24.0653	3.6705	-25.1494	3.6843
-24.0569	3.6709	-25.1411	3.6847
-24.0486	3.6712	-25.1328	3.685
-24.0403	3.6717	-25.1244	3.6854
-24.0319	3.6721	-25.1161	3.6858
-24.0236	3.6724	-25.1078	3.6863
-24.0153	3.6728	-25.0994	3.6866
-24.0069	3.6733	-25.0911	3.687
-23.9986	3.6737	-25.0828	3.6875
-23.9903	3.6741	-25.0744	3.6878
-23.9819	3.6746	-25.0661	3.6882
-23.9736	3.6749	-25.0578	3.6886
-23.9653	3.6753	-25.0494	3.689
-23.9569	3.6758	-25.0411	3.6893
-23.9486	3.6762	-25.0328	3.6898
-23.9403	3.6766	-25.0244	3.6902
-23.9319	3.677	-25.0161	3.6905
-23.9236	3.6774	-25.0078	3.691
-23.9153	3.6778	-24.9994	3.6914
-23.9069	3.6782	-24.9911	3.6918
-23.8986	3.6786	-24.9828	3.6921
-23.8903	3.6791	-24.9744	3.6925
-23.8819	3.6796	-24.9661	3.693
-23.8736	3.6799	-24.9578	3.6933
-23.8653	3.6803	-24.9494	3.6938
-23.8569	3.6808	-24.9411	3.6941
-23.8486	3.6812	-24.9328	3.6946
-23.8403	3.6816	-24.9244	3.6949
-23.8319	3.6819	-24.9161	3.6954
-23.8236	3.6825	-24.9078	3.6957
-23.8153	3.6828	-24.8994	3.6961
-23.8069	3.6832	-24.8911	3.6965
-23.7986	3.6837	-24.8828	3.6969
-23.7903	3.6841	-24.8744	3.6973
-23.7819	3.6845	-24.8661	3.6977
-23.7736	3.6849	-24.8578	3.6981
-23.7653	3.6854	-24.8494	3.6985
-23.7569	3.6858	-24.8411	3.6989
-23.7486	3.6862	-24.8328	3.6993
-23.7403	3.6866	-24.8244	3.6997
-23.7319	3.6871	-24.8161	3.7001
-23.7236	3.6875	-24.8078	3.7005
-23.7153	3.6879	-24.7994	3.7009
-23.7069	3.6883	-24.7911	3.7012
-23.6986	3.6888	-24.7828	3.7017
-23.6903	3.6891	-24.7744	3.702
-23.6819	3.6897	-24.7661	3.7024
-23.6736	3.6901	-24.7578	3.7029
-23.6653	3.6905	-24.7494	3.7033
-23.6569	3.6909	-24.7411	3.7037
-23.6486	3.6913	-24.7328	3.7041
-23.6403	3.6918	-24.7244	3.7045
-23.6319	3.6922	-24.7161	3.7049
-23.6236	3.6926	-24.7078	3.7053
-23.6153	3.693	-24.6994	3.7057
-23.6069	3.6934	-24.6911	3.7061
-23.5986	3.6939	-24.6828	3.7065
-23.5903	3.6943	-24.6744	3.7069
-23.5819	3.6948	-24.6661	3.7074
-23.5736	3.6952	-24.6578	3.7077
-23.5653	3.6956	-24.6494	3.7081
-23.5569	3.6961	-24.6411	3.7086
-23.5486	3.6965	-24.6328	3.709
-23.5403	3.697	-24.6244	3.7094
-23.5319	3.6974	-24.6161	3.7098
-23.5236	3.6979	-24.6078	3.7102
-23.5153	3.6983	-24.5994	3.7106
-23.5069	3.6987	-24.5911	3.7109
-23.4986	3.6992	-24.5828	3.7114
-23.4903	3.6996	-24.5744	3.7118
-23.4819	3.7001	-24.5661	3.7122
-23.4736	3.7005	-24.5578	3.7126
-23.4653	3.701	-24.5494	3.7131
-23.4569	3.7014	-24.5411	3.7135
-23.4486	3.7018	-24.5328	3.7139
-23.4403	3.7024	-24.5244	3.7142
-23.4319	3.7028	-24.5161	3.7147
-23.4236	3.7033	-24.5078	3.7152
-23.4153	3.7037	-24.4994	3.7156
-23.4069	3.7041	-24.4911	3.716
-23.3986	3.7046	-24.4828	3.7164
-23.3903	3.705	-24.4744	3.7168
-23.3819	3.7055	-24.4661	3.7172
-23.3736	3.7059	-24.4578	3.7176
-23.3653	3.7065	-24.4494	3.718
-23.3569	3.7069	-24.4411	3.7185
-23.3486	3.7073	-24.4328	3.7189
-23.3403	3.7078	-24.4244	3.7194
-23.3319	3.7082	-24.4161	3.7197
-23.3236	3.7087	-24.4078	3.7202
-23.3153	3.7092	-24.3994	3.7205
-23.3069	3.7096	-24.3911	3.721
-23.2986	3.7101	-24.3828	3.7215
-23.2903	3.7106	-24.3744	3.7219
-23.2819	3.7111	-24.3661	3.7223
-23.2736	3.7115	-24.3578	3.7228
-23.2653	3.712	-24.3494	3.7232
-23.2569	3.7125	-24.3411	3.7236
-23.2486	3.7129	-24.3328	3.724
-23.2403	3.7134	-24.3244	3.7245
-23.2319	3.7139	-24.3161	3.7249
-23.2236	3.7144	-24.3078	3.7253
-23.2153	3.7148	-24.2994	3.7258
-23.2069	3.7154	-24.2911	3.7262
-23.1986	3.7158	-24.2828	3.7267
-23.1903	3.7163	-24.2744	3.7271
-23.1819	3.7168	-24.2661	3.7275
-23.1736	3.7173	-24.2578	3.728
-23.1653	3.7178	-24.2494	3.7284
-23.1569	3.7183	-24.2411	3.7288
-23.1486	3.7188	-24.2328	3.7293
-23.1403	3.7193	-24.2244	3.7298
-23.1319	3.7198	-24.2161	3.7302
-23.1236	3.7202	-24.2078	3.7306
-23.1153	3.7207	-24.1994	3.7311
-23.1069	3.7212	-24.1911	3.7315
-23.0986	3.7218	-24.1828	3.7319
-23.0903	3.7222	-24.1744	3.7324
-23.0819	3.7228	-24.1661	3.7329
-23.0736	3.7233	-24.1578	3.7333
-23.0653	3.7237	-24.1494	3.7338
-23.0569	3.7243	-24.1411	3.7343
-23.0486	3.7248	-24.1328	3.7347
-23.0403	3.7253	-24.1244	3.7351
-23.0319	3.7258	-24.1161	3.7356
-23.0236	3.7263	-24.1078	3.7361
-23.0153	3.7269	-24.0994	3.7365
-23.0069	3.7273	-24.0911	3.737
-22.9986	3.7279	-24.0828	3.7374
-22.9903	3.7284	-24.0744	3.7379
-22.9819	3.729	-24.0661	3.7384
-22.9736	3.7294	-24.0578	3.7388
-22.9653	3.73	-24.0494	3.7393
-22.9569	3.7306	-24.0411	3.7397
-22.9486	3.7311	-24.0328	3.7402
-22.9403	3.7316	-24.0244	3.7407
-22.9319	3.7322	-24.0161	3.7412
-22.9236	3.7327	-24.0078	3.7416
-22.9153	3.7332	-23.9994	3.7422
-22.9069	3.7338	-23.9911	3.7426
-22.8986	3.7343	-23.9828	3.743
-22.8903	3.7349	-23.9744	3.7436
-22.8819	3.7354	-23.9661	3.744
-22.8736	3.736	-23.9578	3.7445
-22.8653	3.7365	-23.9494	3.7449
-22.8569	3.7371	-23.9411	3.7455
-22.8486	3.7376	-23.9328	3.7459
-22.8403	3.7382	-23.9244	3.7464
-22.8319	3.7387	-23.9161	3.7469
-22.8236	3.7393	-23.9078	3.7474
-22.8153	3.7399	-23.8994	3.7479
-22.8069	3.7405	-23.8911	3.7484
-22.7986	3.741	-23.8828	3.749
-22.7903	3.7415	-23.8744	3.7494
-22.7819	3.7422	-23.8661	3.7499
-22.7736	3.7427	-23.8578	3.7504
-22.7653	3.7433	-23.8494	3.7509
-22.7569	3.7439	-23.8411	3.7513
-22.7486	3.7445	-23.8328	3.7518
-22.7403	3.7451	-23.8244	3.7524
-22.7319	3.7457	-23.8161	3.7529
-22.7236	3.7462	-23.8078	3.7534
-22.7153	3.7468	-23.7994	3.7539
-22.7069	3.7475	-23.7911	3.7544
-22.6986	3.748	-23.7828	3.7549
-22.6903	3.7486	-23.7744	3.7554
-22.6819	3.7492	-23.7661	3.7559
-22.6736	3.7499	-23.7578	3.7564
-22.6653	3.7505	-23.7494	3.757
-22.6569	3.7511	-23.7411	3.7575
-22.6486	3.7517	-23.7328	3.7581
-22.6403	3.7523	-23.7244	3.7585
-22.6319	3.753	-23.7161	3.7591
-22.6236	3.7535	-23.7078	3.7596
-22.6153	3.7542	-23.6994	3.7601
-22.6069	3.7548	-23.6911	3.7606
-22.5986	3.7554	-23.6828	3.7612
-22.5903	3.7561	-23.6744	3.7618
-22.5819	3.7567	-23.6661	3.7623
-22.5736	3.7574	-23.6578	3.7628
-22.5653	3.758	-23.6494	3.7633
-22.5569	3.7586	-23.6411	3.7639
-22.5486	3.7593	-23.6328	3.7644
-22.5403	3.7599	-23.6244	3.765
-22.5319	3.7605	-23.6161	3.7656
-22.5236	3.7612	-23.6078	3.7661
-22.5153	3.7619	-23.5994	3.7666
-22.5069	3.7626	-23.5911	3.7672
-22.4986	3.7633	-23.5828	3.7677
-22.4903	3.7639	-23.5744	3.7683
-22.4819	3.7645	-23.5661	3.7688
-22.4736	3.7652	-23.5578	3.7694
-22.4653	3.7659	-23.5494	3.77
-22.4569	3.7666	-23.5411	3.7705
-22.4486	3.7672	-23.5328	3.771
-22.4403	3.7679	-23.5244	3.7717
-22.4319	3.7686	-23.5161	3.7722
-22.4236	3.7693	-23.5078	3.7727
-22.4153	3.7699	-23.4994	3.7734
-22.4069	3.7707	-23.4911	3.774
-22.3986	3.7713	-23.4828	3.7745
-22.3903	3.772	-23.4744	3.7751
-22.3819	3.7727	-23.4661	3.7757
-22.3736	3.7734	-23.4578	3.7763
-22.3653	3.7741	-23.4494	3.7769
-22.3569	3.7748	-23.4411	3.7774
-22.3486	3.7755	-23.4328	3.7781
-22.3403	3.7762	-23.4244	3.7787
-22.3319	3.777	-23.4161	3.7792
-22.3236	3.7777	-23.4078	3.7799
-22.3153	3.7783	-23.3994	3.7805
-22.3069	3.7791	-23.3911	3.7811
-22.2986	3.7798	-23.3828	3.7816
-22.2903	3.7806	-23.3744	3.7823
-22.2819	3.7813	-23.3661	3.7829
-22.2736	3.7821	-23.3578	3.7835
-22.2653	3.7828	-23.3494	3.7841
-22.2569	3.7834	-23.3411	3.7847
-22.2486	3.7842	-23.3328	3.7853
-22.2403	3.7849	-23.3244	3.7859
-22.2319	3.7857	-23.3161	3.7866
-22.2236	3.7864	-23.3078	3.7872
-22.2153	3.7872	-23.2994	3.7878
-22.2069	3.788	-23.2911	3.7884
-22.1986	3.7886	-23.2828	3.7891
-22.1903	3.7894	-23.2744	3.7897
-22.1819	3.7901	-23.2661	3.7903
-22.1736	3.791	-23.2578	3.791
-22.1653	3.7916	-23.2494	3.7916
-22.1569	3.7924	-23.2411	3.7922
-22.1486	3.7931	-23.2328	3.7929
-22.1403	3.7939	-23.2244	3.7936
-22.1319	3.7947	-23.2161	3.7942
-22.1236	3.7954	-23.2078	3.7948
-22.1153	3.7962	-23.1994	3.7954
-22.1069	3.797	-23.1911	3.7962
-22.0986	3.7978	-23.1828	3.7968
-22.0903	3.7985	-23.1744	3.7975
-22.0819	3.7993	-23.1661	3.7981
-22.0736	3.8001	-23.1578	3.7988
-22.0653	3.8008	-23.1494	3.7996
-22.0569	3.8017	-23.1411	3.8001
-22.0486	3.8024	-23.1328	3.8009
-22.0403	3.8032	-23.1244	3.8014
-22.0319	3.804	-23.1161	3.8022
-22.0236	3.8047	-23.1078	3.8028
-22.0153	3.8056	-23.0994	3.8035
-22.0069	3.8063	-23.0911	3.8042
-21.9986	3.8071	-23.0828	3.8049
-21.9903	3.8079	-23.0744	3.8056
-21.9819	3.8087	-23.0661	3.8062
-21.9736	3.8095	-23.0578	3.8069
-21.9653	3.8103	-23.0494	3.8077
-21.9569	3.811	-23.0411	3.8084
-21.9486	3.812	-23.0328	3.809
-21.9403	3.8127	-23.0244	3.8098
-21.9319	3.8135	-23.0161	3.8104
-21.9236	3.8143	-23.0078	3.8111
-21.9153	3.8151	-22.9994	3.8118
-21.9069	3.8158	-22.9911	3.8126
-21.8986	3.8166	-22.9828	3.8132
-21.8903	3.8175	-22.9744	3.8139
-21.8819	3.8183	-22.9661	3.8146
-21.8736	3.8191	-22.9578	3.8154
-21.8653	3.8199	-22.9494	3.8161
-21.8569	3.8207	-22.9411	3.8168
-21.8486	3.8214	-22.9328	3.8175
-21.8403	3.8223	-22.9244	3.8182
-21.8319	3.8231	-22.9161	3.819
-21.8236	3.8239	-22.9078	3.8196
-21.8153	3.8247	-22.8994	3.8204
-21.8069	3.8256	-22.8911	3.8211
-21.7986	3.8264	-22.8828	3.8218
-21.7903	3.8271	-22.8744	3.8225
-21.7819	3.828	-22.8661	3.8233
-21.7736	3.8288	-22.8578	3.824
-21.7653	3.8296	-22.8494	3.8248
-21.7569	3.8305	-22.8411	3.8255
-21.7486	3.8312	-22.8328	3.8262
-21.7403	3.8321	-22.8244	3.8269
-21.7319	3.8329	-22.8161	3.8277
-21.7236	3.8337	-22.8078	3.8284
-21.7153	3.8346	-22.7994	3.8293
-21.7069	3.8353	-22.7911	3.8299
-21.6986	3.8361	-22.7828	3.8307
-21.6903	3.8369	-22.7744	3.8314
-21.6819	3.8378	-22.7661	3.8321
-21.6736	3.8386	-22.7578	3.8329
-21.6653	3.8394	-22.7494	3.8336
-21.6569	3.8402	-22.7411	3.8344
-21.6486	3.841	-22.7328	3.8351
-21.6403	3.8419	-22.7244	3.8359
-21.6319	3.8427	-22.7161	3.8366
-21.6236	3.8435	-22.7078	3.8374
-21.6153	3.8443	-22.6994	3.8381
-21.6069	3.8451	-22.6911	3.8389
-21.5986	3.846	-22.6828	3.8396
-21.5903	3.8468	-22.6744	3.8404
-21.5819	3.8477	-22.6661	3.8412
-21.5736	3.8484	-22.6578	3.8419
-21.5653	3.8492	-22.6494	3.8427
-21.5569	3.8501	-22.6411	3.8434
-21.5486	3.8509	-22.6328	3.8442
-21.5403	3.8517	-22.6244	3.845
-21.5319	3.8526	-22.6161	3.8457
-21.5236	3.8533	-22.6078	3.8465
-21.5153	3.8541	-22.5994	3.8472
-21.5069	3.8549	-22.5911	3.848
-21.4986	3.8557	-22.5828	3.8488
-21.4903	3.8566	-22.5744	3.8495
-21.4819	3.8574	-22.5661	3.8503
-21.4736	3.8582	-22.5578	3.851
-21.4653	3.859	-22.5494	3.8518
-21.4569	3.8599	-22.5411	3.8526
-21.4486	3.8607	-22.5328	3.8533
-21.4403	3.8615	-22.5244	3.8542
-21.4319	3.8624	-22.5161	3.8549
-21.4236	3.8632	-22.5078	3.8556
-21.4153	3.8639	-22.4994	3.8564
-21.4069	3.8647	-22.4911	3.8571
-21.3986	3.8656	-22.4828	3.858
-21.3903	3.8664	-22.4744	3.8587
-21.3819	3.8672	-22.4661	3.8594
-21.3736	3.8679	-22.4578	3.8602
-21.3653	3.8688	-22.4494	3.861
-21.3569	3.8695	-22.4411	3.8618
-21.3486	3.8704	-22.4328	3.8626
-21.3403	3.8712	-22.4244	3.8633
-21.3319	3.872	-22.4161	3.8641
-21.3236	3.8728	-22.4078	3.8648
-21.3153	3.8736	-22.3994	3.8656
-21.3069	3.8744	-22.3911	3.8663
-21.2986	3.8752	-22.3828	3.8671
-21.2903	3.876	-22.3744	3.8679
-21.2819	3.8768	-22.3661	3.8686
-21.2736	3.8776	-22.3578	3.8694
-21.2653	3.8784	-22.3494	3.8702
-21.2569	3.8792	-22.3411	3.8709
-21.2486	3.88	-22.3328	3.8717
-21.2403	3.8808	-22.3244	3.8724
-21.2319	3.8816	-22.3161	3.8732
-21.2236	3.8824	-22.3078	3.874
-21.2153	3.8831	-22.2994	3.8747
-21.2069	3.884	-22.2911	3.8755
-21.1986	3.8848	-22.2828	3.8763
-21.1903	3.8855	-22.2744	3.8771
-21.1819	3.8864	-22.2661	3.8778
-21.1736	3.8872	-22.2578	3.8785
-21.1653	3.8879	-22.2494	3.8793
-21.1569	3.8887	-22.2411	3.88
-21.1486	3.8895	-22.2328	3.8808
-21.1403	3.8903	-22.2244	3.8817
-21.1319	3.8911	-22.2161	3.8824
-21.1236	3.8918	-22.2078	3.8832
-21.1153	3.8926	-22.1994	3.8839
-21.1069	3.8934	-22.1911	3.8846
-21.0986	3.8942	-22.1828	3.8854
-21.0903	3.8949	-22.1744	3.8862
-21.0819	3.8958	-22.1661	3.887
-21.0736	3.8965	-22.1578	3.8877
-21.0653	3.8972	-22.1494	3.8884
-21.0569	3.898	-22.1411	3.8892
-21.0486	3.8988	-22.1328	3.89
-21.0403	3.8996	-22.1244	3.8907
-21.0319	3.9003	-22.1161	3.8915
-21.0236	3.9011	-22.1078	3.8922
-21.0153	3.9019	-22.0994	3.8929
-21.0069	3.9027	-22.0911	3.8938
-20.9986	3.9034	-22.0828	3.8945
-20.9903	3.9043	-22.0744	3.8953
-20.9819	3.905	-22.0661	3.896
-20.9736	3.9057	-22.0578	3.8967
-20.9653	3.9065	-22.0494	3.8976
-20.9569	3.9073	-22.0411	3.8982
-20.9486	3.9081	-22.0328	3.899
-20.9403	3.9088	-22.0244	3.8997
-20.9319	3.9096	-22.0161	3.9005
-20.9236	3.9103	-22.0078	3.9013
-20.9153	3.9111	-21.9994	3.902
-20.9069	3.9118	-21.9911	3.9027
-20.8986	3.9125	-21.9828	3.9034
-20.8903	3.9134	-21.9744	3.9043
-20.8819	3.9141	-21.9661	3.905
-20.8736	3.9148	-21.9578	3.9057
-20.8653	3.9155	-21.9494	3.9065
-20.8569	3.9163	-21.9411	3.9072
-20.8486	3.9171	-21.9328	3.9079
-20.8403	3.9179	-21.9244	3.9088
-20.8319	3.9186	-21.9161	3.9094
-20.8236	3.9194	-21.9078	3.9101
-20.8153	3.9201	-21.8994	3.9108
-20.8069	3.9209	-21.8911	3.9117
-20.7986	3.9216	-21.8828	3.9124
-20.7903	3.9223	-21.8744	3.9131
-20.7819	3.9231	-21.8661	3.9138
-20.7736	3.9239	-21.8578	3.9146
-20.7653	3.9246	-21.8494	3.9153
-20.7569	3.9254	-21.8411	3.916
-20.7486	3.9261	-21.8328	3.9167
-20.7403	3.9269	-21.8244	3.9174
-20.7319	3.9276	-21.8161	3.9181
-20.7236	3.9284	-21.8078	3.9188
-20.7153	3.9291	-21.7994	3.9197
-20.7069	3.9299	-21.7911	3.9204
-20.6986	3.9306	-21.7828	3.9211
-20.6903	3.9314	-21.7744	3.9218
-20.6819	3.9321	-21.7661	3.9226
-20.6736	3.9328	-21.7578	3.9232
-20.6653	3.9336	-21.7494	3.924
-20.6569	3.9343	-21.7411	3.9247
-20.6486	3.9352	-21.7328	3.9254
-20.6403	3.9359	-21.7244	3.9261
-20.6319	3.9366	-21.7161	3.9269
-20.6236	3.9373	-21.7078	3.9276
-20.6153	3.9381	-21.6994	3.9283
-20.6069	3.9388	-21.6911	3.929
-20.5986	3.9396	-21.6828	3.9297
-20.5903	3.9404	-21.6744	3.9304
-20.5819	3.9411	-21.6661	3.9311
-20.5736	3.9418	-21.6578	3.9319
-20.5653	3.9426	-21.6494	3.9326
-20.5569	3.9433	-21.6411	3.9333
-20.5486	3.944	-21.6328	3.934
-20.5403	3.9448	-21.6244	3.9347
-20.5319	3.9456	-21.6161	3.9354
-20.5236	3.9463	-21.6078	3.9361
-20.5153	3.9471	-21.5994	3.9369
-20.5069	3.9479	-21.5911	3.9375
-20.4986	3.9486	-21.5828	3.9383
-20.4903	3.9494	-21.5744	3.939
-20.4819	3.9501	-21.5661	3.9397
-20.4736	3.9509	-21.5578	3.9404
-20.4653	3.9516	-21.5494	3.9411
-20.4569	3.9524	-21.5411	3.9419
-20.4486	3.9531	-21.5328	3.9425
-20.4403	3.9539	-21.5244	3.9433
-20.4319	3.9546	-21.5161	3.944
-20.4236	3.9554	-21.5078	3.9446
-20.4153	3.9562	-21.4994	3.9454
-20.4069	3.9569	-21.4911	3.9461
-20.3986	3.9576	-21.4828	3.9468
-20.3903	3.9584	-21.4744	3.9475
-20.3819	3.9591	-21.4661	3.9483
-20.3736	3.96	-21.4578	3.9489
-20.3653	3.9607	-21.4494	3.9497
-20.3569	3.9615	-21.4411	3.9503
-20.3486	3.9622	-21.4328	3.951
-20.3403	3.963	-21.4244	3.9517
-20.3319	3.9637	-21.4161	3.9524
-20.3236	3.9645	-21.4078	3.9532
-20.3153	3.9653	-21.3994	3.9539
-20.3069	3.9661	-21.3911	3.9545
-20.2986	3.9669	-21.3828	3.9553
-20.2903	3.9676	-21.3744	3.956
-20.2819	3.9684	-21.3661	3.9567
-20.2736	3.9692	-21.3578	3.9574
-20.2653	3.97	-21.3494	3.9581
-20.2569	3.9707	-21.3411	3.9589
-20.2486	3.9715	-21.3328	3.9596
-20.2403	3.9722	-21.3244	3.9602
-20.2319	3.973	-21.3161	3.961
-20.2236	3.9738	-21.3078	3.9617
-20.2153	3.9746	-21.2994	3.9624
-20.2069	3.9753	-21.2911	3.9631
-20.1986	3.9761	-21.2828	3.9637
-20.1903	3.977	-21.2744	3.9645
-20.1819	3.9777	-21.2661	3.9653
-20.1736	3.9786	-21.2578	3.966
-20.1653	3.9794	-21.2494	3.9667
-20.1569	3.9801	-21.2411	3.9674
-20.1486	3.9809	-21.2328	3.968
-20.1403	3.9818	-21.2244	3.9688
-20.1319	3.9825	-21.2161	3.9695
-20.1236	3.9834	-21.2078	3.9702
-20.1153	3.9841	-21.1994	3.971
-20.1069	3.985	-21.1911	3.9716
-20.0986	3.9858	-21.1828	3.9724
-20.0903	3.9866	-21.1744	3.9731
-20.0819	3.9874	-21.1661	3.9737
-20.0736	3.9882	-21.1578	3.9745
-20.0653	3.989	-21.1494	3.9752
-20.0569	3.9898	-21.1411	3.9759
-20.0486	3.9906	-21.1328	3.9766
-20.0403	3.9915	-21.1244	3.9773
-20.0319	3.9923	-21.1161	3.9781
-20.0236	3.9931	-21.1078	3.9788
-20.0153	3.994	-21.0994	3.9794
-20.0069	3.9948	-21.0911	3.9802
-19.9986	3.9956	-21.0828	3.9809
-19.9903	3.9965	-21.0744	3.9816
-19.9819	3.9973	-21.0661	3.9823
-19.9736	3.9981	-21.0578	3.9831
-19.9653	3.999	-21.0494	3.9838
-19.9569	3.9998	-21.0411	3.9845
-19.9486	4.0006	-21.0328	3.9853
-19.9403	4.0015	-21.0244	3.986
-19.9319	4.0024	-21.0161	3.9867
-19.9236	4.0032	-21.0078	3.9873
-19.9153	4.004	-20.9994	3.9882
-19.9069	4.0049	-20.9911	3.989
-19.8986	4.0058	-20.9828	3.9896
-19.8903	4.0066	-20.9744	3.9904
-19.8819	4.0075	-20.9661	3.9911
-19.8736	4.0085	-20.9578	3.9919
-19.8653	4.0093	-20.9494	3.9925
-19.8569	4.0101	-20.9411	3.9932
-19.8486	4.011	-20.9328	3.994
-19.8403	4.0119	-20.9244	3.9948
-19.8319	4.0127	-20.9161	3.9955
-19.8236	4.0136	-20.9078	3.9962
-19.8153	4.0145	-20.8994	3.997
-19.8069	4.0153	-20.8911	3.9977
-19.7986	4.0163	-20.8828	3.9985
-19.7903	4.0171	-20.8744	3.9992
-19.7819	4.018	-20.8661	4
-19.7736	4.0189	-20.8578	4.0007
-19.7653	4.0198	-20.8494	4.0015
-19.7569	4.0207	-20.8411	4.0022
-19.7486	4.0216	-20.8328	4.003
-19.7403	4.0224	-20.8244	4.0037
-19.7319	4.0233	-20.8161	4.0045
-19.7236	4.0242	-20.8078	4.0053
-19.7153	4.0251	-20.7994	4.006
-19.7069	4.026	-20.7911	4.0067
-19.6986	4.0269	-20.7828	4.0075
-19.6903	4.0279	-20.7744	4.0083
-19.6819	4.0287	-20.7661	4.0091
-19.6736	4.0297	-20.7578	4.0098
-19.6653	4.0305	-20.7494	4.0106
-19.6569	4.0314	-20.7411	4.0114
-19.6486	4.0323	-20.7328	4.0122
-19.6403	4.0333	-20.7244	4.0129
-19.6319	4.0342	-20.7161	4.0138
-19.6236	4.0351	-20.7078	4.0145
-19.6153	4.036	-20.6994	4.0153
-19.6069	4.0369	-20.6911	4.016
-19.5986	4.0378	-20.6828	4.0169
-19.5903	4.0388	-20.6744	4.0176
-19.5819	4.0397	-20.6661	4.0184
-19.5736	4.0405	-20.6578	4.0192
-19.5653	4.0415	-20.6494	4.0199
-19.5569	4.0424	-20.6411	4.0208
-19.5486	4.0433	-20.6328	4.0215
-19.5403	4.0442	-20.6244	4.0224
-19.5319	4.0452	-20.6161	4.0232
-19.5236	4.0461	-20.6078	4.0239
-19.5153	4.0471	-20.5994	4.0247
-19.5069	4.048	-20.5911	4.0255
-19.4986	4.0489	-20.5828	4.0263
-19.4903	4.0498	-20.5744	4.0272
-19.4819	4.0507	-20.5661	4.0279
-19.4736	4.0516	-20.5578	4.0287
-19.4653	4.0525	-20.5494	4.0295
-19.4569	4.0535	-20.5411	4.0304
-19.4486	4.0544	-20.5328	4.0311
-19.4403	4.0553	-20.5244	4.032
-19.4319	4.0562	-20.5161	4.0327
-19.4236	4.0571	-20.5078	4.0336
-19.4153	4.058	-20.4994	4.0344
-19.4069	4.059	-20.4911	4.0353
-19.3986	4.0599	-20.4828	4.036
-19.3903	4.0608	-20.4744	4.0368
-19.3819	4.0617	-20.4661	4.0376
-19.3736	4.0626	-20.4578	4.0385
-19.3653	4.0635	-20.4494	4.0393
-19.3569	4.0645	-20.4411	4.0401
-19.3486	4.0654	-20.4328	4.0409
-19.3403	4.0663	-20.4244	4.0418
-19.3319	4.0672	-20.4161	4.0425
-19.3236	4.0681	-20.4078	4.0434
-19.3153	4.069	-20.3994	4.0442
-19.3069	4.0699	-20.3911	4.045
-19.2986	4.0708	-20.3828	4.0458
-19.2903	4.0717	-20.3744	4.0466
-19.2819	4.0726	-20.3661	4.0475
-19.2736	4.0735	-20.3578	4.0483
-19.2653	4.0745	-20.3494	4.0491
-19.2569	4.0753	-20.3411	4.0499
-19.2486	4.0762	-20.3328	4.0507
-19.2403	4.0771	-20.3244	4.0517
-19.2319	4.0779	-20.3161	4.0525
-19.2236	4.0788	-20.3078	4.0533
-19.2153	4.0797	-20.2994	4.0541
-19.2069	4.0806	-20.2911	4.0549
-19.1986	4.0815	-20.2828	4.0557
-19.1903	4.0824	-20.2744	4.0566
-19.1819	4.0833	-20.2661	4.0574
-19.1736	4.0841	-20.2578	4.0583
-19.1653	4.0849	-20.2494	4.0591
-19.1569	4.0858	-20.2411	4.0598
-19.1486	4.0866	-20.2328	4.0607
-19.1403	4.0875	-20.2244	4.0616
-19.1319	4.0884	-20.2161	4.0624
-19.1236	4.0891	-20.2078	4.0632
-19.1153	4.09	-20.1994	4.0641
-19.1069	4.0908	-20.1911	4.0649
-19.0986	4.0917	-20.1828	4.0657
-19.0903	4.0924	-20.1744	4.0665
-19.0819	4.0932	-20.1661	4.0673
-19.0736	4.0941	-20.1578	4.0681
-19.0653	4.0949	-20.1494	4.069
-19.0569	4.0957	-20.1411	4.0698
-19.0486	4.0964	-20.1328	4.0706
-19.0403	4.0972	-20.1244	4.0715
-19.0319	4.098	-20.1161	4.0722
-19.0236	4.0988	-20.1078	4.073
-19.0153	4.0995	-20.0994	4.0738
-19.0069	4.1002	-20.0911	4.0746
-18.9986	4.101	-20.0828	4.0754
-18.9903	4.1018	-20.0744	4.0763
-18.9819	4.1024	-20.0661	4.0771
-18.9736	4.1032	-20.0578	4.078
-18.9653	4.1039	-20.0494	4.0787
-18.9569	4.1045	-20.0411	4.0795
-18.9486	4.1053	-20.0328	4.0803
-18.9403	4.1059	-20.0244	4.0811
-18.9319	4.1066	-20.0161	4.0819
-18.9236	4.1073	-20.0078	4.0826
-18.9153	4.108	-19.9994	4.0835
-18.9069	4.1086	-19.9911	4.0843
-18.8986	4.1092	-19.9828	4.0851
-18.8903	4.1099	-19.9744	4.0858
-18.8819	4.1105	-19.9661	4.0866
-18.8736	4.1112	-19.9578	4.0874
-18.8653	4.1118	-19.9494	4.0881
-18.8569	4.1124	-19.9411	4.0889
-18.8486	4.113	-19.9328	4.0897
-18.8403	4.1136	-19.9244	4.0904
-18.8319	4.1142	-19.9161	4.0912
-18.8236	4.1148	-19.9078	4.092
-18.8153	4.1153	-19.8994	4.0927
-18.8069	4.1159	-19.8911	4.0935
-18.7986	4.1165	-19.8828	4.0941
-18.7903	4.117	-19.8744	4.0949
-18.7819	4.1177	-19.8661	4.0956
-18.7736	4.1182	-19.8578	4.0964
-18.7653	4.1187	-19.8494	4.0971
-18.7569	4.1193	-19.8411	4.0978
-18.7486	4.1199	-19.8328	4.0985
-18.7403	4.1204	-19.8244	4.0993
-18.7319	4.1209	-19.8161	4.0999
-18.7236	4.1215	-19.8078	4.1006
-18.7153	4.1221	-19.7994	4.1013
-18.7069	4.1227	-19.7911	4.102
-18.6986	4.1231	-19.7828	4.1028
-18.6903	4.1237	-19.7744	4.1034
-18.6819	4.1242	-19.7661	4.1041
-18.6736	4.1247	-19.7578	4.1047
-18.6653	4.1253	-19.7494	4.1054
-18.6569	4.1258	-19.7411	4.1061
-18.6486	4.1263	-19.7328	4.1067
-18.6403	4.1268	-19.7244	4.1074
-18.6319	4.1274	-19.7161	4.108
-18.6236	4.1279	-19.7078	4.1086
-18.6153	4.1284	-19.6994	4.1092
-18.6069	4.129	-19.6911	4.1099
-18.5986	4.1295	-19.6828	4.1104
-18.5903	4.13	-19.6744	4.1111
-18.5819	4.1305	-19.6661	4.1118
-18.5736	4.131	-19.6578	4.1123
-18.5653	4.1316	-19.6494	4.1129
-18.5569	4.1321	-19.6411	4.1135
-18.5486	4.1326	-19.6328	4.1141
-18.5403	4.1331	-19.6244	4.1147
-18.5319	4.1336	-19.6161	4.1153
-18.5236	4.1341	-19.6078	4.1158
-18.5153	4.1347	-19.5994	4.1164
-18.5069	4.1352	-19.5911	4.1169
-18.4986	4.1357	-19.5828	4.1175
-18.4903	4.1363	-19.5744	4.1181
-18.4819	4.1367	-19.5661	4.1186
-18.4736	4.1372	-19.5578	4.1191
-18.4653	4.1377	-19.5494	4.1198
-18.4569	4.1384	-19.5411	4.1202
-18.4486	4.1388	-19.5328	4.1208
-18.4403	4.1394	-19.5244	4.1213
-18.4319	4.1398	-19.5161	4.1218
-18.4236	4.1404	-19.5078	4.1225
-18.4153	4.1409	-19.4994	4.1229
-18.4069	4.1415	-19.4911	4.1235
-18.3986	4.1419	-19.4828	4.1239
-18.3903	4.1425	-19.4744	4.1245
-18.3819	4.1429	-19.4661	4.125
-18.3736	4.1435	-19.4578	4.1255
-18.3653	4.1441	-19.4494	4.126
-18.3569	4.1446	-19.4411	4.1265
-18.3486	4.1451	-19.4328	4.127
-18.3403	4.1457	-19.4244	4.1275
-18.3319	4.1462	-19.4161	4.128
-18.3236	4.1468	-19.4078	4.1286
-18.3153	4.1472	-19.3994	4.1291
-18.3069	4.1478	-19.3911	4.1296
-18.2986	4.1483	-19.3828	4.1301
-18.2903	4.1489	-19.3744	4.1305
-18.2819	4.1494	-19.3661	4.1311
-18.2736	4.15	-19.3578	4.1316
-18.2653	4.1505	-19.3494	4.1321
-18.2569	4.1511	-19.3411	4.1326
-18.2486	4.1516	-19.3328	4.1331
-18.2403	4.1522	-19.3244	4.1336
-18.2319	4.1527	-19.3161	4.1341
-18.2236	4.1532	-19.3078	4.1345
-18.2153	4.1539	-19.2994	4.1351
-18.2069	4.1544	-19.2911	4.1356
-18.1986	4.1549	-19.2828	4.1361
-18.1903	4.1554	-19.2744	4.1366
-18.1819	4.1561	-19.2661	4.1371
-18.1736	4.1567	-19.2578	4.1376
-18.1653	4.1573	-19.2494	4.1381
-18.1569	4.1578	-19.2411	4.1386
-18.1486	4.1584	-19.2328	4.1391
-18.1403	4.159	-19.2244	4.1395
-18.1319	4.1596	-19.2161	4.1401
-18.1236	4.1602	-19.2078	4.1405
-18.1153	4.1607	-19.1994	4.141
-18.1069	4.1614	-19.1911	4.1415
-18.0986	4.1619	-19.1828	4.142
-18.0903	4.1626	-19.1744	4.1425
-18.0819	4.1631	-19.1661	4.1431
-18.0736	4.1638	-19.1578	4.1435
-18.0653	4.1644	-19.1494	4.1439
-18.0569	4.165	-19.1411	4.1445
-18.0486	4.1655	-19.1328	4.145
-18.0403	4.1663	-19.1244	4.1455
-18.0319	4.1669	-19.1161	4.146
-18.0236	4.1675	-19.1078	4.1465
-18.0153	4.1681	-19.0994	4.147
-18.0069	4.1687	-19.0911	4.1475
-17.9986	4.1694	-19.0828	4.148
-17.9903	4.17	-19.0744	4.1485
-17.9819	4.1708	-19.0661	4.149
-17.9736	4.1713	-19.0578	4.1495
-17.9653	4.172	-19.0494	4.15
-17.9569	4.1727	-19.0411	4.1506
-17.9486	4.1733	-19.0328	4.1511
-17.9403	4.1738	-19.0244	4.1515
-17.9319	4.1744	-19.0161	4.152
-17.9236	4.1752	-19.0078	4.1526
-17.9153	4.1759	-18.9994	4.153
-17.9069	4.1766	-18.9911	4.1536
-17.8986	4.1773	-18.9828	4.1541
-17.8903	4.1781	-18.9744	4.1545
-17.8819	4.1789	-18.9661	4.1551
-17.8736	4.1797	-18.9578	4.1557
-17.8653	4.1805	-18.9494	4.1562
-17.8569	4.1813	-18.9411	4.1567
-17.8486	4.182	-18.9328	4.1572
-17.8403	4.1828	-18.9244	4.1578
-17.8319	4.1836	-18.9161	4.1583
-17.8236	4.1844	-18.9078	4.1588
-17.8153	4.1852	-18.8994	4.1593
-17.8069	4.186	-18.8911	4.1599
-17.7986	4.1868	-18.8828	4.1604
-17.7903	4.1877	-18.8744	4.161
-17.7819	4.1885	-18.8661	4.1615
-17.7736	4.1894	-18.8578	4.162
-17.7653	4.1902	-18.8494	4.1626
-17.7569	4.1911	-18.8411	4.1632
-17.7486	4.192	-18.8328	4.1636
-17.7403	4.1928	-18.8244	4.1642
-17.7319	4.1938	-18.8161	4.1648
-17.7236	4.1947	-18.8078	4.1653
-17.7153	4.1957	-18.7994	4.1658
-17.7069	4.1966	-18.7911	4.1664
-17.6986	4.1975	-18.7828	4.1669
-17.6903	4.1986	-18.7744	4.1675
-17.6819	4.1995	-18.7661	4.1681
-17.6736	4.2005	-18.7578	4.1685
-17.6653	4.2016	-18.7494	4.1691
-17.6569	4.2026	-18.7411	4.1697
-17.6486	4.2036	-18.7328	4.1703
-17.6403	4.2047	-18.7244	4.1708
-17.6319	4.2059	-18.7161	4.1714
-17.6236	4.2068	-18.7078	4.1719
-17.6153	4.2079	-18.6994	4.1725
-17.6069	4.2091	-18.6911	4.1731
-17.5986	4.2102	-18.6828	4.1737
-17.5903	4.2114	-18.6744	4.1743
-17.5819	4.2126	-18.6661	4.1749
-17.5736	4.2137	-18.6578	4.1755
-17.5653	4.215	-18.6494	4.1761
-17.5569	4.2163	-18.6411	4.1767
-17.5486	4.2175	-18.6328	4.1773
-17.5403	4.2187	-18.6244	4.1779
-17.5319	4.22	-18.6161	4.1785
-17.5236	4.2214	-18.6078	4.1791
-17.5153	4.2227	-18.5994	4.1798
-17.5069	4.224	-18.5911	4.1804
-17.4986	4.2254	-18.5828	4.1811
-17.4903	4.2268	-18.5744	4.1817
-17.4819	4.2282	-18.5661	4.1823
-17.4736	4.2296	-18.5578	4.1829
-17.4653	4.2311	-18.5494	4.1836
-17.4569	4.2326	-18.5411	4.1843
-17.4486	4.2341	-18.5328	4.1849
-17.4403	4.2356	-18.5244	4.1856
-17.4319	4.2371	-18.5161	4.1863
-17.4236	4.2387	-18.5078	4.187
-17.4153	4.2403	-18.4994	4.1877
-17.4069	4.2419	-18.4911	4.1883
-17.3986	4.2435	-18.4828	4.189
-17.3903	4.2452	-18.4744	4.1897
-17.3819	4.2469	-18.4661	4.1905
-17.3736	4.2486	-18.4578	4.1912
-17.3672	4.25	-18.4494	4.1919
-17.3672	4.2193	-18.4411	4.1927
-17.3669	4.2193	-18.4328	4.1934
-17.3653	4.2093	-18.4244	4.1942
-17.3625	4.1989	-18.4161	4.195
-17.3589	4.1887	-18.4078	4.1958
-17.3544	4.1787	-18.3994	4.1965
-17.3505	4.1712	-18.3911	4.1974
-17.3444	4.1611	-18.3828	4.1982
-17.3422	4.1578	-18.3744	4.199
-17.3347	4.1477	-18.3661	4.1998
-17.3339	4.1467	-18.3578	4.2006
-17.3255	4.137	-18.3494	4.2015
-17.3172	4.1285	-18.3411	4.2024
-17.3089	4.1206	-18.3328	4.2033
-17.3005	4.1135	-18.3244	4.2042
-17.2922	4.1069	-18.3161	4.2051
-17.2839	4.1007	-18.3078	4.206
-17.2755	4.0949	-18.2994	4.207
-17.2672	4.0893	-18.2911	4.2079
-17.2589	4.0841	-18.2828	4.2088
-17.2505	4.0791	-18.2744	4.2098
-17.2422	4.0743	-18.2661	4.2109
-17.2339	4.0698	-18.2578	4.2119
-17.2255	4.0654	-18.2494	4.2128
-17.2172	4.0611	-18.2411	4.2139
-17.2089	4.0571	-18.2328	4.2149
-17.2005	4.0532	-18.2244	4.216
-17.1922	4.0494	-18.2161	4.2171
-17.1839	4.0457	-18.2078	4.2182
-17.1755	4.0422	-18.1994	4.2193
-17.1672	4.0388	-18.1911	4.2205
-17.1589	4.0355	-18.1828	4.2216
-17.1505	4.0322	-18.1744	4.2228
-17.1422	4.0291	-18.1661	4.2239
-17.1339	4.0261	-18.1578	4.2252
-17.1255	4.0231	-18.1494	4.2263
-17.1172	4.0203	-18.1411	4.2275
-17.1089	4.0174	-18.1328	4.2288
-17.1005	4.0147	-18.1244	4.23
-17.0922	4.0121	-18.1161	4.2314
-17.0839	4.0095	-18.1078	4.2326
-17.0755	4.0069	-18.0994	4.234
-17.0672	4.0045	-18.0911	4.2353
-17.0589	4.0021	-18.0828	4.2366
-17.0505	3.9997	-18.0744	4.238
-17.0422	3.9974	-18.0661	4.2394
-17.0339	3.9952	-18.0578	4.2408
-17.0255	3.9929	-18.0494	4.2422
-17.0172	3.9908	-18.0411	4.2437
-17.0089	3.9887	-18.0328	4.245
-17.0005	3.9867	-18.0244	4.2466
-16.9922	3.9846	-18.0161	4.2481
-16.9839	3.9826	-18.0078	4.2496
-16.9755	3.9807	-18.0061	4.25
-16.9672	3.9788	-18.0061	4.1975
-16.9589	3.9769	-18.0061	4.1975
-16.9505	3.975	-18.0056	4.1874
-16.9422	3.9732	-18.0036	4.1774
-16.9339	3.9714	-18.0011	4.1674
-16.9255	3.9697	-17.9978	4.1576
-16.9172	3.968	-17.9936	4.1476
-16.9089	3.9663	-17.9894	4.1395
-16.9005	3.9647	-17.9836	4.1295
-16.8922	3.963	-17.9811	4.1259
-16.8839	3.9613	-17.9736	4.1159
-16.8755	3.9598	-17.9728	4.1149
-16.8672	3.9582	-17.9644	4.1054
-16.8589	3.9566	-17.9561	4.097
-16.8505	3.9551	-17.9478	4.0894
-16.8422	3.9535	-17.9394	4.0826
-16.8339	3.9521	-17.9311	4.0761
-16.8255	3.9506	-17.9228	4.0703
-16.8172	3.9492	-17.9144	4.0648
-16.8089	3.9478	-17.9061	4.0596
-16.8005	3.9464	-17.8978	4.0546
-16.7922	3.945	-17.8894	4.05
-16.7839	3.9437	-17.8811	4.0454
-16.7755	3.9424	-17.8728	4.0413
-16.7672	3.9412	-17.8644	4.0371
-16.7589	3.9399	-17.8561	4.0333
-16.7505	3.9387	-17.8478	4.0296
-16.7422	3.9376	-17.8394	4.0259
-16.7339	3.9364	-17.8311	4.0225
-16.7255	3.9352	-17.8228	4.019
-16.7172	3.934	-17.8144	4.0158
-16.7089	3.9328	-17.8061	4.0126
-16.7005	3.9317	-17.7978	4.0097
-16.6922	3.9305	-17.7894	4.0067
-16.6839	3.9294	-17.7811	4.0039
-16.6755	3.9282	-17.7728	4.0011
-16.6672	3.9271	-17.7644	3.9984
-16.6589	3.9258	-17.7561	3.9958
-16.6505	3.9247	-17.7478	3.9933
-16.6422	3.9235	-17.7394	3.9907
-16.6339	3.9224	-17.7311	3.9883
-16.6255	3.9212	-17.7228	3.9859
-16.6172	3.92	-17.7144	3.9837
-16.6089	3.9189	-17.7061	3.9815
-16.6005	3.918	-17.6978	3.9792
-16.5922	3.9168	-17.6894	3.9771
-16.5839	3.9157	-17.6811	3.975
-16.5755	3.9145	-17.6728	3.973
-16.5672	3.9134	-17.6644	3.9709
-16.5589	3.9122	-17.6561	3.969
-16.5505	3.9112	-17.6478	3.9671
-16.5422	3.91	-17.6394	3.9652
-16.5339	3.9089	-17.6311	3.9632
-16.5255	3.9079	-17.6228	3.9614
-16.5172	3.9067	-17.6144	3.9597
-16.5089	3.9056	-17.6061	3.9579
-16.5005	3.9045	-17.5978	3.9563
-16.4922	3.9034	-17.5894	3.9545
-16.4839	3.9023	-17.5811	3.9528
-16.4755	3.9012	-17.5728	3.9512
-16.4672	3.9002	-17.5644	3.9496
-16.4589	3.899	-17.5561	3.948
-16.4505	3.8979	-17.5478	3.9464
-16.4422	3.8968	-17.5394	3.9449
-16.4339	3.8958	-17.5311	3.9433
-16.4255	3.8947	-17.5228	3.9418
-16.4172	3.8936	-17.5144	3.9403
-16.4089	3.8925	-17.5061	3.9389
-16.4005	3.8914	-17.4978	3.9374
-16.3922	3.8903	-17.4894	3.9359
-16.3839	3.8892	-17.4811	3.9346
-16.3755	3.8881	-17.4728	3.9331
-16.3672	3.887	-17.4644	3.9316
-16.3589	3.886	-17.4561	3.9303
-16.3505	3.8849	-17.4478	3.929
-16.3422	3.8838	-17.4394	3.9276
-16.3339	3.8827	-17.4311	3.9263
-16.3255	3.8817	-17.4228	3.925
-16.3172	3.8805	-17.4144	3.9237
-16.3089	3.8795	-17.4061	3.9224
-16.3005	3.8784	-17.3978	3.9211
-16.2922	3.8773	-17.3894	3.9197
-16.2839	3.8761	-17.3811	3.9186
-16.2755	3.8751	-17.3728	3.9173
-16.2672	3.874	-17.3644	3.9161
-16.2589	3.8728	-17.3561	3.9148
-16.2505	3.8718	-17.3478	3.9136
-16.2422	3.8707	-17.3394	3.9124
-16.2339	3.8696	-17.3311	3.9113
-16.2255	3.8684	-17.3228	3.9101
-16.2172	3.8674	-17.3144	3.9088
-16.2089	3.8663	-17.3061	3.9078
-16.2005	3.8651	-17.2978	3.9065
-16.1922	3.864	-17.2894	3.9053
-16.1839	3.8629	-17.2811	3.9042
-16.1755	3.8618	-17.2728	3.9031
-16.1672	3.8606	-17.2644	3.9019
-16.1589	3.8595	-17.2561	3.9008
-16.1505	3.8584	-17.2478	3.8997
-16.1422	3.8572	-17.2394	3.8987
-16.1339	3.856	-17.2311	3.8975
-16.1255	3.8549	-17.2228	3.8964
-16.1172	3.8538	-17.2144	3.8954
-16.1089	3.8526	-17.2061	3.8943
-16.1005	3.8515	-17.1978	3.8932
-16.0922	3.8502	-17.1894	3.8921
-16.0839	3.8491	-17.1811	3.8911
-16.0755	3.8479	-17.1728	3.8901
-16.0672	3.8467	-17.1644	3.889
-16.0589	3.8455	-17.1561	3.888
-16.0505	3.8443	-17.1478	3.8868
-16.0422	3.8431	-17.1394	3.8858
-16.0339	3.8419	-17.1311	3.8848
-16.0255	3.8407	-17.1228	3.8837
-16.0172	3.8395	-17.1144	3.8827
-16.0089	3.8383	-17.1061	3.8817
-16.0005	3.8371	-17.0978	3.8807
-15.9922	3.8358	-17.0894	3.8797
-15.9839	3.8345	-17.0811	3.8785
-15.9755	3.8333	-17.0728	3.8776
-15.9672	3.832	-17.0644	3.8766
-15.9589	3.8308	-17.0561	3.8756
-15.9505	3.8295	-17.0478	3.8746
-15.9422	3.8282	-17.0394	3.8736
-15.9339	3.827	-17.0311	3.8725
-15.9255	3.8257	-17.0228	3.8714
-15.9172	3.8244	-17.0144	3.8704
-15.9089	3.8231	-17.0061	3.8695
-15.9005	3.8218	-16.9978	3.8685
-15.8922	3.8205	-16.9894	3.8675
-15.8839	3.8192	-16.9811	3.8664
-15.8755	3.8179	-16.9728	3.8655
-15.8672	3.8165	-16.9644	3.8644
-15.8589	3.8153	-16.9561	3.8635
-15.8505	3.8139	-16.9478	3.8624
-15.8422	3.8126	-16.9394	3.8614
-15.8339	3.8112	-16.9311	3.8604
-15.8255	3.8099	-16.9228	3.8593
-15.8172	3.8085	-16.9144	3.8583
-15.8089	3.8072	-16.9061	3.8573
-15.8005	3.8059	-16.8978	3.8564
-15.7922	3.8046	-16.8894	3.8553
-15.7839	3.8032	-16.8811	3.8544
-15.7755	3.8019	-16.8728	3.8533
-15.7672	3.8005	-16.8644	3.8523
-15.7589	3.7991	-16.8561	3.8513
-15.7505	3.7978	-16.8478	3.8504
-15.7422	3.7964	-16.8394	3.8492
-15.7339	3.795	-16.8311	3.8484
-15.7255	3.7937	-16.8228	3.8473
-15.7172	3.7923	-16.8144	3.8462
-15.7089	3.7909	-16.8061	3.8452
-15.7005	3.7896	-16.7978	3.8442
-15.6922	3.7882	-16.7894	3.8431
-15.6839	3.7869	-16.7811	3.8421
-15.6755	3.7856	-16.7728	3.8411
-15.6672	3.7841	-16.7644	3.8402
-15.6589	3.7827	-16.7561	3.8392
-15.6505	3.7814	-16.7478	3.838
-15.6422	3.78	-16.7394	3.8371
-15.6339	3.7786	-16.7311	3.836
-15.6255	3.7773	-16.7228	3.8349
-15.6172	3.7759	-16.7144	3.8339
-15.6089	3.7745	-16.7061	3.8329
-15.6005	3.7731	-16.6978	3.8318
-15.5922	3.7718	-16.6894	3.8307
-15.5839	3.7704	-16.6811	3.8297
-15.5755	3.769	-16.6728	3.8286
-15.5672	3.7676	-16.6644	3.8276
-15.5589	3.7663	-16.6561	3.8265
-15.5505	3.7649	-16.6478	3.8254
-15.5422	3.7636	-16.6394	3.8244
-15.5339	3.7621	-16.6311	3.8232
-15.5255	3.7608	-16.6228	3.8222
-15.5172	3.7595	-16.6144	3.821
-15.5089	3.7581	-16.6061	3.8199
-15.5005	3.7567	-16.5978	3.8188
-15.4922	3.7553	-16.5894	3.8177
-15.4839	3.754	-16.5811	3.8166
-15.4755	3.7527	-16.5728	3.8156
-15.4672	3.7514	-16.5644	3.8143
-15.4589	3.75	-16.5561	3.8132
-15.4505	3.7486	-16.5478	3.8121
-15.4422	3.7473	-16.5394	3.8109
-15.4339	3.746	-16.5311	3.8098
-15.4255	3.7446	-16.5228	3.8086
-15.4172	3.7433	-16.5144	3.8075
-15.4089	3.742	-16.5061	3.8064
-15.4005	3.7406	-16.4978	3.8053
-15.3922	3.7393	-16.4894	3.8041
-15.3839	3.738	-16.4811	3.8029
-15.3755	3.7366	-16.4728	3.8017
-15.3672	3.7352	-16.4644	3.8005
-15.3589	3.734	-16.4561	3.7994
-15.3505	3.7327	-16.4478	3.7982
-15.3422	3.7313	-16.4394	3.7971
-15.3339	3.73	-16.4311	3.7958
-15.3255	3.7287	-16.4228	3.7947
-15.3172	3.7274	-16.4144	3.7935
-15.3089	3.7262	-16.4061	3.7922
-15.3005	3.7249	-16.3978	3.791
-15.2922	3.7235	-16.3894	3.7899
-15.2839	3.7223	-16.3811	3.7888
-15.2755	3.7209	-16.3728	3.7875
-15.2672	3.7196	-16.3644	3.7863
-15.2589	3.7184	-16.3561	3.7851
-15.2505	3.7171	-16.3478	3.7839
-15.2422	3.7158	-16.3394	3.7827
-15.2339	3.7146	-16.3311	3.7815
-15.2255	3.7133	-16.3228	3.7802
-15.2172	3.712	-16.3144	3.779
-15.2089	3.7107	-16.3061	3.7777
-15.2005	3.7094	-16.2978	3.7765
-15.1922	3.7082	-16.2894	3.7754
-15.1839	3.7069	-16.2811	3.7741
-15.1755	3.7056	-16.2728	3.7729
-15.1672	3.7044	-16.2644	3.7717
-15.1589	3.7032	-16.2561	3.7704
-15.1505	3.7019	-16.2478	3.7692
-15.1422	3.7007	-16.2394	3.768
-15.1339	3.6994	-16.2311	3.7668
-15.1255	3.6982	-16.2228	3.7655
-15.1172	3.6969	-16.2144	3.7644
-15.1089	3.6957	-16.2061	3.7631
-15.1005	3.6944	-16.1978	3.7619
-15.0922	3.6933	-16.1894	3.7607
-15.0839	3.692	-16.1811	3.7596
-15.0755	3.6908	-16.1728	3.7583
-15.0672	3.6895	-16.1644	3.7571
-15.0589	3.6883	-16.1561	3.7558
-15.0505	3.687	-16.1478	3.7546
-15.0422	3.6858	-16.1394	3.7533
-15.0339	3.6847	-16.1311	3.7521
-15.0255	3.6834	-16.1228	3.7509
-15.0172	3.6822	-16.1144	3.7497
-15.0089	3.681	-16.1061	3.7485
-15.0005	3.6798	-16.0978	3.7472
-14.9922	3.6785	-16.0894	3.746
-14.9839	3.6774	-16.0811	3.7449
-14.9755	3.6762	-16.0728	3.7437
-14.9672	3.675	-16.0644	3.7425
-14.9589	3.6737	-16.0561	3.7413
-14.9505	3.6725	-16.0478	3.74
-14.9422	3.6713	-16.0394	3.7388
-14.9339	3.6701	-16.0311	3.7375
-14.9255	3.6688	-16.0228	3.7364
-14.9172	3.6677	-16.0144	3.7352
-14.9089	3.6665	-16.0061	3.734
-14.9005	3.6654	-15.9978	3.7328
-14.8922	3.6641	-15.9894	3.7316
-14.8839	3.6629	-15.9811	3.7304
-14.8755	3.6617	-15.9728	3.7292
-14.8672	3.6606	-15.9644	3.728
-14.8589	3.6593	-15.9561	3.7269
-14.8505	3.6581	-15.9478	3.7257
-14.8422	3.6569	-15.9394	3.7245
-14.8339	3.6557	-15.9311	3.7233
-14.8255	3.6546	-15.9228	3.7222
-14.8172	3.6533	-15.9144	3.721
-14.8089	3.6521	-15.9061	3.7199
-14.8005	3.6509	-15.8978	3.7187
-14.7922	3.6498	-15.8894	3.7175
-14.7839	3.6486	-15.8811	3.7164
-14.7755	3.6473	-15.8728	3.7151
-14.7672	3.6462	-15.8644	3.714
-14.7589	3.6449	-15.8561	3.7128
-14.7505	3.6437	-15.8478	3.7117
-14.7422	3.6426	-15.8394	3.7106
-14.7339	3.6414	-15.8311	3.7094
-14.7255	3.6402	-15.8228	3.7083
-14.7172	3.639	-15.8144	3.7071
-14.7089	3.6378	-15.8061	3.706
-14.7005	3.6366	-15.7978	3.7048
-14.6922	3.6354	-15.7894	3.7037
-14.6839	3.6342	-15.7811	3.7025
-14.6755	3.633	-15.7728	3.7014
-14.6672	3.6319	-15.7644	3.7002
-14.6589	3.6306	-15.7561	3.6991
-14.6505	3.6294	-15.7478	3.698
-14.6422	3.6283	-15.7394	3.6968
-14.6339	3.6271	-15.7311	3.6957
-14.6255	3.6258	-15.7228	3.6946
-14.6172	3.6246	-15.7144	3.6935
-14.6089	3.6235	-15.7061	3.6924
-14.6005	3.6223	-15.6978	3.6913
-14.5922	3.6211	-15.6894	3.6901
-14.5839	3.6199	-15.6811	3.689
-14.5755	3.6187	-15.6728	3.6879
-14.5672	3.6174	-15.6644	3.6869
-14.5589	3.6163	-15.6561	3.6857
-14.5505	3.615	-15.6478	3.6846
-14.5422	3.6138	-15.6394	3.6834
-14.5339	3.6126	-15.6311	3.6824
-14.5255	3.6114	-15.6228	3.6813
-14.5172	3.6102	-15.6144	3.6801
-14.5089	3.6089	-15.6061	3.679
-14.5005	3.6078	-15.5978	3.6779
-14.4922	3.6065	-15.5894	3.6768
-14.4839	3.6053	-15.5811	3.6757
-14.4755	3.604	-15.5728	3.6745
-14.4672	3.6029	-15.5644	3.6735
-14.4589	3.6016	-15.5561	3.6724
-14.4505	3.6004	-15.5478	3.6713
-14.4422	3.5992	-15.5394	3.6703
-14.4339	3.598	-15.5311	3.6691
-14.4255	3.5967	-15.5228	3.668
-14.4172	3.5954	-15.5144	3.6669
-14.4089	3.5942	-15.5061	3.6658
-14.4005	3.5929	-15.4978	3.6646
-14.3922	3.5917	-15.4894	3.6636
-14.3839	3.5905	-15.4811	3.6624
-14.3755	3.5893	-15.4728	3.6613
-14.3672	3.588	-15.4644	3.6602
-14.3589	3.5868	-15.4561	3.6591
-14.3505	3.5855	-15.4478	3.6581
-14.3422	3.5843	-15.4394	3.657
-14.3339	3.5829	-15.4311	3.6558
-14.3255	3.5817	-15.4228	3.6548
-14.3172	3.5805	-15.4144	3.6536
-14.3089	3.5793	-15.4061	3.6526
-14.3005	3.578	-15.3978	3.6514
-14.2922	3.5767	-15.3894	3.6504
-14.2839	3.5755	-15.3811	3.6492
-14.2755	3.5743	-15.3728	3.6482
-14.2672	3.5729	-15.3644	3.6471
-14.2589	3.5717	-15.3561	3.6461
-14.2505	3.5704	-15.3478	3.6448
-14.2422	3.5691	-15.3394	3.6439
-14.2339	3.5679	-15.3311	3.6427
-14.2255	3.5666	-15.3228	3.6416
-14.2172	3.5653	-15.3144	3.6405
-14.2089	3.564	-15.3061	3.6394
-14.2005	3.5627	-15.2978	3.6382
-14.1922	3.5615	-15.2894	3.6372
-14.1839	3.5602	-15.2811	3.6361
-14.1755	3.5589	-15.2728	3.6349
-14.1672	3.5576	-15.2644	3.6338
-14.1589	3.5563	-15.2561	3.6328
-14.1505	3.555	-15.2478	3.6317
-14.1422	3.5538	-15.2394	3.6306
-14.1339	3.5524	-15.2311	3.6294
-14.1255	3.5511	-15.2228	3.6284
-14.1172	3.5498	-15.2144	3.6272
-14.1089	3.5485	-15.2061	3.6261
-14.1005	3.5471	-15.1978	3.625
-14.0922	3.5459	-15.1894	3.6239
-14.0839	3.5446	-15.1811	3.6228
-14.0755	3.5433	-15.1728	3.6217
-14.0672	3.542	-15.1644	3.6206
-14.0589	3.5407	-15.1561	3.6195
-14.0505	3.5393	-15.1478	3.6184
-14.0422	3.5381	-15.1394	3.6173
-14.0339	3.5368	-15.1311	3.6162
-14.0255	3.5355	-15.1228	3.615
-14.0172	3.5341	-15.1144	3.6139
-14.0089	3.5328	-15.1061	3.6127
-14.0005	3.5315	-15.0978	3.6117
-13.9922	3.5302	-15.0894	3.6105
-13.9839	3.5288	-15.0811	3.6094
-13.9755	3.5275	-15.0728	3.6082
-13.9672	3.5262	-15.0644	3.6071
-13.9589	3.5249	-15.0561	3.606
-13.9505	3.5235	-15.0478	3.6049
-13.9422	3.5223	-15.0394	3.6038
-13.9339	3.5209	-15.0311	3.6026
-13.9255	3.5195	-15.0228	3.6014
-13.9172	3.5183	-15.0144	3.6003
-13.9089	3.5168	-15.0061	3.5991
-13.9005	3.5156	-14.9978	3.5981
-13.8922	3.5142	-14.9894	3.5968
-13.8839	3.5128	-14.9811	3.5957
-13.8755	3.5116	-14.9728	3.5946
-13.8672	3.5103	-14.9644	3.5933
-13.8589	3.5089	-14.9561	3.5923
-13.8505	3.5076	-14.9478	3.5911
-13.8422	3.5063	-14.9394	3.59
-13.8339	3.505	-14.9311	3.5888
-13.8255	3.5035	-14.9228	3.5877
-13.8172	3.5022	-14.9144	3.5866
-13.8089	3.5008	-14.9061	3.5855
-13.8005	3.4995	-14.8978	3.5842
-13.7922	3.4982	-14.8894	3.5831
-13.7839	3.4969	-14.8811	3.5819
-13.7755	3.4956	-14.8728	3.5807
-13.7672	3.4943	-14.8644	3.5795
-13.7589	3.493	-14.8561	3.5784
-13.7505	3.4915	-14.8478	3.5774
-13.7422	3.4902	-14.8394	3.576
-13.7339	3.4889	-14.8311	3.575
-13.7255	3.4875	-14.8228	3.5738
-13.7172	3.4862	-14.8144	3.5727
-13.7089	3.4849	-14.8061	3.5715
-13.7005	3.4835	-14.7978	3.5703
-13.6922	3.4822	-14.7894	3.5691
-13.6839	3.4809	-14.7811	3.568
-13.6755	3.4796	-14.7728	3.5668
-13.6672	3.4782	-14.7644	3.5656
-13.6589	3.4769	-14.7561	3.5644
-13.6505	3.4756	-14.7478	3.5632
-13.6422	3.4742	-14.7394	3.5619
-13.6339	3.4729	-14.7311	3.5609
-13.6255	3.4716	-14.7228	3.5597
-13.6172	3.4702	-14.7144	3.5585
-13.6089	3.4689	-14.7061	3.5573
-13.6005	3.4676	-14.6978	3.5561
-13.5922	3.4663	-14.6894	3.5548
-13.5839	3.465	-14.6811	3.5537
-13.5755	3.4637	-14.6728	3.5525
-13.5672	3.4624	-14.6644	3.5513
-13.5589	3.4611	-14.6561	3.5501
-13.5505	3.4598	-14.6478	3.5488
-13.5422	3.4584	-14.6394	3.5478
-13.5339	3.4572	-14.6311	3.5465
-13.5255	3.4558	-14.6228	3.5452
-13.5172	3.4545	-14.6144	3.5441
-13.5089	3.4532	-14.6061	3.5429
-13.5005	3.4519	-14.5978	3.5416
-13.4922	3.4505	-14.5894	3.5405
-13.4839	3.4493	-14.5811	3.5391
-13.4755	3.448	-14.5728	3.538
-13.4672	3.4467	-14.5644	3.5368
-13.4589	3.4453	-14.5561	3.5355
-13.4505	3.4441	-14.5478	3.5343
-13.4422	3.4428	-14.5394	3.5331
-13.4339	3.4416	-14.5311	3.5318
-13.4255	3.4403	-14.5228	3.5306
-13.4172	3.439	-14.5144	3.5293
-13.4089	3.4377	-14.5061	3.5281
-13.4005	3.4364	-14.4978	3.527
-13.3922	3.4351	-14.4894	3.5257
-13.3839	3.4338	-14.4811	3.5245
-13.3755	3.4326	-14.4728	3.5231
-13.3672	3.4313	-14.4644	3.5219
-13.3589	3.4301	-14.4561	3.5207
-13.3505	3.4289	-14.4478	3.5195
-13.3422	3.4275	-14.4394	3.5183
-13.3339	3.4263	-14.4311	3.517
-13.3255	3.4251	-14.4228	3.5157
-13.3172	3.4238	-14.4144	3.5145
-13.3089	3.4226	-14.4061	3.5133
-13.3005	3.4213	-14.3978	3.5121
-13.2922	3.42	-14.3894	3.5108
-13.2839	3.4188	-14.3811	3.5095
-13.2755	3.4176	-14.3728	3.5083
-13.2672	3.4164	-14.3644	3.5071
-13.2589	3.4152	-14.3561	3.5058
-13.2505	3.414	-14.3478	3.5046
-13.2422	3.4128	-14.3394	3.5033
-13.2339	3.4116	-14.3311	3.5022
-13.2255	3.4104	-14.3228	3.5009
-13.2172	3.4092	-14.3144	3.4996
-13.2089	3.4079	-14.3061	3.4983
-13.2005	3.4067	-14.2978	3.4972
-13.1922	3.4056	-14.2894	3.4959
-13.1839	3.4044	-14.2811	3.4947
-13.1755	3.4032	-14.2728	3.4934
-13.1672	3.4021	-14.2644	3.4922
-13.1589	3.4009	-14.2561	3.4909
-13.1505	3.3997	-14.2478	3.4897
-13.1422	3.3986	-14.2394	3.4885
-13.1339	3.3974	-14.2311	3.4872
-13.1255	3.3962	-14.2228	3.486
-13.1172	3.3952	-14.2144	3.4846
-13.1089	3.394	-14.2061	3.4834
-13.1005	3.3929	-14.1978	3.4822
-13.0922	3.3917	-14.1894	3.4809
-13.0839	3.3906	-14.1811	3.4796
-13.0755	3.3895	-14.1728	3.4784
-13.0672	3.3883	-14.1644	3.4771
-13.0589	3.3872	-14.1561	3.4759
-13.0505	3.3861	-14.1478	3.4747
-13.0422	3.385	-14.1394	3.4735
-13.0339	3.3839	-14.1311	3.4721
-13.0255	3.3828	-14.1228	3.471
-13.0172	3.3817	-14.1144	3.4696
-13.0089	3.3806	-14.1061	3.4684
-13.0005	3.3796	-14.0978	3.4672
-12.9922	3.3785	-14.0894	3.4659
-12.9839	3.3774	-14.0811	3.4646
-12.9755	3.3764	-14.0728	3.4633
-12.9672	3.3753	-14.0644	3.4622
-12.9589	3.3742	-14.0561	3.4609
-12.9505	3.3732	-14.0478	3.4597
-12.9422	3.3721	-14.0394	3.4584
-12.9339	3.3712	-14.0311	3.4571
-12.9255	3.3701	-14.0228	3.4558
-12.9172	3.3691	-14.0144	3.4546
-12.9089	3.3681	-14.0061	3.4534
-12.9005	3.367	-13.9978	3.4522
-12.8922	3.366	-13.9894	3.451
-12.8839	3.365	-13.9811	3.4497
-12.8755	3.364	-13.9728	3.4485
-12.8672	3.363	-13.9644	3.4472
-12.8589	3.3619	-13.9561	3.446
-12.8505	3.361	-13.9478	3.4449
-12.8422	3.36	-13.9394	3.4436
-12.8339	3.3591	-13.9311	3.4423
-12.8255	3.3581	-13.9228	3.4412
-12.8172	3.3571	-13.9144	3.44
-12.8089	3.3561	-13.9061	3.4388
-12.8005	3.3552	-13.8978	3.4376
-12.7922	3.3542	-13.8894	3.4363
-12.7839	3.3533	-13.8811	3.435
-12.7755	3.3523	-13.8728	3.4338
-12.7672	3.3513	-13.8644	3.4327
-12.7589	3.3504	-13.8561	3.4315
-12.7505	3.3495	-13.8478	3.4303
-12.7422	3.3486	-13.8394	3.4291
-12.7339	3.3476	-13.8311	3.4279
-12.7255	3.3467	-13.8228	3.4266
-12.7172	3.3458	-13.8144	3.4254
-12.7089	3.3449	-13.8061	3.4242
-12.7005	3.3441	-13.7978	3.4231
-12.6922	3.3432	-13.7894	3.4219
-12.6839	3.3423	-13.7811	3.4206
-12.6755	3.3414	-13.7728	3.4196
-12.6672	3.3405	-13.7644	3.4184
-12.6589	3.3396	-13.7561	3.4172
-12.6505	3.3387	-13.7478	3.416
-12.6422	3.3378	-13.7394	3.4148
-12.6339	3.3369	-13.7311	3.4137
-12.6255	3.3361	-13.7228	3.4125
-12.6172	3.3353	-13.7144	3.4114
-12.6089	3.3344	-13.7061	3.4102
-12.6005	3.3335	-13.6978	3.4091
-12.5922	3.3327	-13.6894	3.4079
-12.5839	3.3318	-13.6811	3.4068
-12.5755	3.331	-13.6728	3.4056
-12.5672	3.3302	-13.6644	3.4045
-12.5589	3.3294	-13.6561	3.4033
-12.5505	3.3286	-13.6478	3.4021
-12.5422	3.3277	-13.6394	3.401
-12.5339	3.3268	-13.6311	3.3999
-12.5255	3.3261	-13.6228	3.3988
-12.5172	3.3252	-13.6144	3.3975
-12.5089	3.3244	-13.6061	3.3964
-12.5005	3.3236	-13.5978	3.3953
-12.4922	3.3228	-13.5894	3.3942
-12.4839	3.322	-13.5811	3.3931
-12.4755	3.3212	-13.5728	3.392
-12.4672	3.3205	-13.5644	3.3909
-12.4589	3.3196	-13.5561	3.3897
-12.4505	3.3188	-13.5478	3.3886
-12.4422	3.3181	-13.5394	3.3876
-12.4339	3.3173	-13.5311	3.3864
-12.4255	3.3166	-13.5228	3.3853
-12.4172	3.3157	-13.5144	3.3842
-12.4089	3.3149	-13.5061	3.383
-12.4005	3.3142	-13.4978	3.382
-12.3922	3.3134	-13.4894	3.3809
-12.3839	3.3126	-13.4811	3.3798
-12.3755	3.3119	-13.4728	3.3788
-12.3672	3.3111	-13.4644	3.3776
-12.3589	3.3104	-13.4561	3.3765
-12.3505	3.3096	-13.4478	3.3755
-12.3422	3.3088	-13.4394	3.3744
-12.3339	3.3081	-13.4311	3.3734
-12.3255	3.3073	-13.4228	3.3723
-12.3172	3.3066	-13.4144	3.3713
-12.3089	3.3058	-13.4061	3.3701
-12.3005	3.3051	-13.3978	3.3691
-12.2922	3.3044	-13.3894	3.368
-12.2839	3.3036	-13.3811	3.367
-12.2755	3.3029	-13.3728	3.3658
-12.2672	3.3022	-13.3644	3.3649
-12.2589	3.3014	-13.3561	3.3638
-12.2505	3.3007	-13.3478	3.3628
-12.2422	3.3	-13.3394	3.3617
-12.2339	3.2993	-13.3311	3.3607
-12.2255	3.2985	-13.3228	3.3597
-12.2172	3.2978	-13.3144	3.3587
-12.2089	3.2971	-13.3061	3.3576
-12.2005	3.2963	-13.2978	3.3565
-12.1922	3.2956	-13.2894	3.3556
-12.1839	3.295	-13.2811	3.3546
-12.1755	3.2942	-13.2728	3.3535
-12.1672	3.2935	-13.2644	3.3526
-12.1589	3.2928	-13.2561	3.3515
-12.1505	3.292	-13.2478	3.3505
-12.1422	3.2914	-13.2394	3.3496
-12.1339	3.2907	-13.2311	3.3485
-12.1255	3.29	-13.2228	3.3476
-12.1172	3.2892	-13.2144	3.3466
-12.1089	3.2886	-13.2061	3.3455
-12.1005	3.2878	-13.1978	3.3446
-12.0922	3.2872	-13.1894	3.3436
-12.0839	3.2865	-13.1811	3.3426
-12.0755	3.2858	-13.1728	3.3416
-12.0672	3.2851	-13.1644	3.3407
-12.0589	3.2843	-13.1561	3.3396
-12.0505	3.2837	-13.1478	3.3388
-12.0422	3.2829	-13.1394	3.3378
-12.0339	3.2823	-13.1311	3.3368
-12.0255	3.2816	-13.1228	3.3358
-12.0172	3.2809	-13.1144	3.335
-12.0089	3.2801	-13.1061	3.334
-12.0005	3.2795	-13.0978	3.333
-11.9922	3.2789	-13.0894	3.332
-11.9839	3.2782	-13.0811	3.3311
[truncated: 13,635 more rows]

## Sheet: Figure 4i
Co-rolled										Freestanding
75 MPa		25 MPa		10 MPa		5 MPa		2 MPa		75 MPa		25 MPa		10 MPa		5 MPa		2 MPa
τ (s)	γ(τ) (ohm)	τ (s)	γ(τ) (ohm)	τ (s)	γ(τ) (ohm)	τ (s)	γ(τ) (ohm)	τ (s)	γ(τ) (ohm)	τ (s)	γ(τ) (ohm)	τ (s)	γ(τ) (ohm)	τ (s)	γ(τ) (ohm)	τ (s)	γ(τ) (ohm)	τ (s)	γ(τ) (ohm)
3.16228e-07	9.82876e-15	3.16228e-07	5.50217e-11	3.16228e-07	6.42539e-11	3.16228e-07	8.85701e-11	3.16228e-07	1.77077e-07	3.16228e-07	7.47927e-11	3.16228e-07	8.53274e-11	3.16228e-07	9.83803e-11	3.16228e-07	9.96526e-11	3.16228e-07	1.14364e-10
3.31563e-07	3.18003e-14	3.31169e-07	1.46401e-10	3.31169e-07	1.70966e-10	3.31169e-07	2.35666e-10	3.30796e-07	3.90857e-07	3.31169e-07	1.99007e-10	3.31169e-07	2.27038e-10	3.31169e-07	2.61769e-10	3.31169e-07	2.65154e-10	3.31169e-07	3.04298e-10
3.47641e-07	1.00745e-13	3.46817e-07	3.81825e-10	3.46817e-07	4.45893e-10	3.46817e-07	6.14636e-10	3.46035e-07	8.46457e-07	3.46817e-07	5.19027e-10	3.46817e-07	5.92133e-10	3.46817e-07	6.82714e-10	3.46817e-07	6.91543e-10	3.46817e-07	7.93635e-10
3.64499e-07	3.12516e-13	3.63204e-07	9.76107e-10	3.63204e-07	1.13989e-09	3.63204e-07	1.57127e-09	3.61976e-07	1.79856e-06	3.63204e-07	1.32685e-09	3.63204e-07	1.51374e-09	3.63204e-07	1.74531e-09	3.63204e-07	1.76788e-09	3.63204e-07	2.02887e-09
3.82175e-07	9.49252e-13	3.80365e-07	2.44592e-09	3.80365e-07	2.85632e-09	3.80365e-07	3.93726e-09	3.78651e-07	3.74954e-06	3.80365e-07	3.32481e-09	3.80365e-07	3.79311e-09	3.80365e-07	4.37336e-09	3.80365e-07	4.42992e-09	3.80365e-07	5.0839e-09
4.00708e-07	2.82326e-12	3.98337e-07	6.00754e-09	3.98337e-07	7.01556e-09	3.98337e-07	9.67052e-09	3.96095e-07	7.66943e-06	3.98337e-07	8.16623e-09	3.98337e-07	9.31646e-09	3.98337e-07	1.07416e-08	3.98337e-07	1.08806e-08	3.98337e-07	1.24868e-08
4.20139e-07	8.22202e-12	4.17158e-07	1.44632e-08	4.17158e-07	1.689e-08	4.17158e-07	2.32818e-08	4.14342e-07	1.53915e-05	4.17158e-07	1.96602e-08	4.17158e-07	2.24294e-08	4.17158e-07	2.58605e-08	4.17158e-07	2.6195e-08	4.17158e-07	3.00621e-08
4.40513e-07	2.34459e-11	4.36869e-07	3.41304e-08	4.36869e-07	3.98572e-08	4.36869e-07	5.49408e-08	4.3343e-07	3.03062e-05	4.36869e-07	4.63945e-08	4.36869e-07	5.29293e-08	4.36869e-07	6.10261e-08	4.36869e-07	6.18153e-08	4.36869e-07	7.0941e-08
4.61875e-07	6.54656e-11	4.5751e-07	7.89463e-08	4.5751e-07	9.21928e-08	4.5751e-07	1.27082e-07	4.53398e-07	5.85483e-05	4.5751e-07	1.07314e-07	4.5751e-07	1.22429e-07	4.5751e-07	1.41158e-07	4.5751e-07	1.42983e-07	4.5751e-07	1.64092e-07
4.84273e-07	1.78986e-10	4.79128e-07	1.78992e-07	4.79128e-07	2.09025e-07	4.79128e-07	2.88128e-07	4.74285e-07	0.000110976	4.79128e-07	2.43309e-07	4.79128e-07	2.77579e-07	4.79128e-07	3.20042e-07	4.79128e-07	3.24181e-07	4.79128e-07	3.72039e-07
5.07757e-07	4.79165e-10	5.01766e-07	3.97782e-07	5.01766e-07	4.64527e-07	5.01766e-07	6.40322e-07	4.96134e-07	0.000206385	5.01766e-07	5.40717e-07	5.01766e-07	6.16878e-07	5.01766e-07	7.11245e-07	5.01766e-07	7.20443e-07	5.01766e-07	8.26801e-07
5.32379e-07	1.25606e-09	5.25474e-07	8.66502e-07	5.25474e-07	1.01189e-06	5.25474e-07	1.39483e-06	5.1899e-07	0.000376581	5.25474e-07	1.17786e-06	5.25474e-07	1.34377e-06	5.25474e-07	1.54933e-06	5.25474e-07	1.56936e-06	5.25474e-07	1.80105e-06
5.58196e-07	3.224e-09	5.50303e-07	1.85014e-06	5.50303e-07	2.16058e-06	5.50303e-07	2.97823e-06	5.42899e-07	0.000674173	5.50303e-07	2.51495e-06	5.50303e-07	2.86919e-06	5.50303e-07	3.3081e-06	5.50303e-07	3.35088e-06	5.50303e-07	3.84557e-06
5.85265e-07	8.10286e-09	5.76304e-07	3.87215e-06	5.76304e-07	4.52186e-06	5.76304e-07	6.23311e-06	5.67909e-07	0.00118	5.76304e-07	5.26353e-06	5.76304e-07	6.0049e-06	5.76304e-07	6.9235e-06	5.76304e-07	7.01303e-06	5.76304e-07	8.04836e-06
6.13646e-07	1.99407e-08	6.03534e-07	7.94347e-06	6.03534e-07	9.27632e-06	6.03534e-07	1.27868e-05	5.94071e-07	0.00204	6.03534e-07	1.07978e-05	6.03534e-07	1.23187e-05	6.03534e-07	1.42031e-05	6.03534e-07	1.43868e-05	6.03534e-07	1.65107e-05
6.43403e-07	4.80512e-08	6.32051e-07	1.59728e-05	6.32051e-07	1.86529e-05	6.32051e-07	2.57118e-05	6.21439e-07	0.00345	6.32051e-07	2.17123e-05	6.32051e-07	2.47705e-05	6.32051e-07	2.85597e-05	6.32051e-07	2.89291e-05	6.32051e-07	3.31998e-05
6.74604e-07	1.13377e-07	6.61915e-07	3.14819e-05	6.61915e-07	3.67643e-05	6.61915e-07	5.06774e-05	6.50068e-07	0.00572	6.61915e-07	4.27944e-05	6.61915e-07	4.8822e-05	6.61915e-07	5.62905e-05	6.61915e-07	5.70185e-05	6.61915e-07	6.5436e-05
7.07318e-07	2.61943e-07	6.9319e-07	6.08211e-05	6.9319e-07	7.10264e-05	6.9319e-07	9.79055e-05	6.80015e-07	0.00932	6.9319e-07	8.2676e-05	6.9319e-07	9.4321e-05	6.9319e-07	0.00010875	6.9319e-07	0.000110156	6.9319e-07	0.000126418
7.41618e-07	5.9258e-07	7.25943e-07	0.000115175	7.25943e-07	0.0001345	7.25943e-07	0.000185401	7.11342e-07	0.01488	7.25943e-07	0.000156561	7.25943e-07	0.000178613	7.25943e-07	0.000205936	7.25943e-07	0.000208599	7.25943e-07	0.000239394
7.77581e-07	1.31264e-06	7.60243e-07	0.000213783	7.60243e-07	0.000249655	7.60243e-07	0.000344133	7.44112e-07	0.02332	7.60243e-07	0.000290602	7.60243e-07	0.000331534	7.60243e-07	0.00038225	7.60243e-07	0.000387193	7.60243e-07	0.000444354
8.15288e-07	2.84712e-06	7.96164e-07	0.000388957	7.96164e-07	0.00045422	7.96164e-07	0.000626115	7.78391e-07	0.03585	7.96164e-07	0.000528721	7.96164e-07	0.000603192	7.96164e-07	0.000695464	7.96164e-07	0.000704458	7.96164e-07	0.000808456
8.54824e-07	6.04678e-06	8.33782e-07	0.000693649	8.33782e-07	0.000810038	8.33782e-07	0.00112	8.1425e-07	0.05407	8.33782e-07	0.000942899	8.33782e-07	0.00108	8.33782e-07	0.00124	8.33782e-07	0.00126	8.33782e-07	0.00144
8.96277e-07	1.25748e-05	8.73178e-07	0.00121	8.73178e-07	0.00142	8.73178e-07	0.00195	8.51761e-07	0.08002	8.73178e-07	0.00165	8.73178e-07	0.00188	8.73178e-07	0.00217	8.73178e-07	0.0022	8.73178e-07	0.00252
9.3974e-07	2.56059e-05	9.14435e-07	0.00208	9.14435e-07	0.00243	9.14435e-07	0.00334	8.91e-07	0.11619	9.14435e-07	0.00282	9.14435e-07	0.00322	9.14435e-07	0.00371	9.14435e-07	0.00376	9.14435e-07	0.00432
9.85311e-07	5.10547e-05	9.57642e-07	0.00349	9.57642e-07	0.00407	9.57642e-07	0.00562	9.32047e-07	0.16553	9.57642e-07	0.00474	9.57642e-07	0.00541	9.57642e-07	0.00624	9.57642e-07	0.00632	9.57642e-07	0.00725
1.03309e-06	9.96762e-05	1.00289e-06	0.00574	1.00289e-06	0.00671	1.00289e-06	0.00925	9.74984e-07	0.23137	1.00289e-06	0.00781	1.00289e-06	0.00891	1.00289e-06	0.01027	1.00289e-06	0.0104	1.00289e-06	0.01194
1.08319e-06	0.000190549	1.05028e-06	0.00927	1.05028e-06	0.01082	1.05028e-06	0.01492	1.0199e-06	0.31731	1.05028e-06	0.0126	1.05028e-06	0.01437	1.05028e-06	0.01657	1.05028e-06	0.01679	1.05028e-06	0.01926
1.13572e-06	0.000356682	1.0999e-06	0.01466	1.0999e-06	0.01712	1.0999e-06	0.0236	1.06688e-06	0.42695	1.0999e-06	0.01993	1.0999e-06	0.02273	1.0999e-06	0.02621	1.0999e-06	0.02655	1.0999e-06	0.03047
1.19079e-06	0.000653755	1.15187e-06	0.02273	1.15187e-06	0.02654	1.15187e-06	0.03658	1.11603e-06	0.56366	1.15187e-06	0.03089	1.15187e-06	0.03524	1.15187e-06	0.04064	1.15187e-06	0.04116	1.15187e-06	0.04724
1.24854e-06	0.00117	1.2063e-06	0.03454	1.2063e-06	0.04033	1.2063e-06	0.05559	1.16745e-06	0.7301	1.2063e-06	0.04695	1.2063e-06	0.05356	1.2063e-06	0.06175	1.2063e-06	0.06255	1.2063e-06	0.07178
1.30908e-06	0.00206	1.26329e-06	0.05144	1.26329e-06	0.06007	1.26329e-06	0.0828	1.22123e-06	0.92785	1.26329e-06	0.06993	1.26329e-06	0.07977	1.26329e-06	0.09198	1.26329e-06	0.09317	1.26329e-06	0.10692
1.37256e-06	0.00355	1.32298e-06	0.07511	1.32298e-06	0.08771	1.32298e-06	0.12089	1.27749e-06	1.15694	1.32298e-06	0.10209	1.32298e-06	0.11647	1.32298e-06	0.13429	1.32298e-06	0.13602	1.32298e-06	0.1561
1.43912e-06	0.00598	1.38549e-06	0.10749	1.38549e-06	0.12552	1.38549e-06	0.17301	1.33634e-06	1.41539	1.38549e-06	0.14611	1.38549e-06	0.16668	1.38549e-06	0.19217	1.38549e-06	0.19466	1.38549e-06	0.2234
1.50891e-06	0.00986	1.45096e-06	0.15078	1.45096e-06	0.17607	1.45096e-06	0.24269	1.3979e-06	1.69893	1.45096e-06	0.20495	1.45096e-06	0.23381	1.45096e-06	0.26957	1.45096e-06	0.27306	1.45096e-06	0.31337
1.58208e-06	0.01593	1.51951e-06	0.20732	1.51951e-06	0.2421	1.51951e-06	0.33368	1.4623e-06	2.0008	1.51951e-06	0.28181	1.51951e-06	0.32148	1.51951e-06	0.37065	1.51951e-06	0.37544	1.51951e-06	0.43087
1.6588e-06	0.0252	1.59131e-06	0.27942	1.59131e-06	0.32629	1.59131e-06	0.44971	1.52967e-06	2.31189	1.59131e-06	0.37981	1.59131e-06	0.43328	1.59131e-06	0.49953	1.59131e-06	0.50599	1.59131e-06	0.58069
1.73924e-06	0.03903	1.6665e-06	0.36915	1.6665e-06	0.43105	1.6665e-06	0.59408	1.60013e-06	2.62097	1.6665e-06	0.50177	1.6665e-06	0.57239	1.6665e-06	0.6599	1.6665e-06	0.66842	1.6665e-06	0.76711
1.82358e-06	0.0592	1.74524e-06	0.47805	1.74524e-06	0.55819	1.74524e-06	0.76924	1.67385e-06	2.91534	1.74524e-06	0.64978	1.74524e-06	0.74119	1.74524e-06	0.85448	1.74524e-06	0.86552	1.74524e-06	0.99331
1.91201e-06	0.08791	1.8277e-06	0.60683	1.8277e-06	0.70853	1.8277e-06	0.97633	1.75096e-06	3.18163	1.8277e-06	0.82481	1.8277e-06	0.94079	1.8277e-06	1.08454	1.8277e-06	1.09853	1.8277e-06	1.26073
2.00473e-06	0.12782	1.91406e-06	0.7551	1.91406e-06	0.88158	1.91406e-06	1.21463	1.83162e-06	3.40677	1.91406e-06	1.02628	1.91406e-06	1.1705	1.91406e-06	1.34927	1.91406e-06	1.36666	1.91406e-06	1.56847
2.10195e-06	0.18199	2.0045e-06	0.92105	2.0045e-06	1.07523	2.0045e-06	1.48115	1.916e-06	3.57905	2.0045e-06	1.25177	2.0045e-06	1.42751	2.0045e-06	1.64539	2.0045e-06	1.66658	2.0045e-06	1.91269
2.20388e-06	0.25372	2.09921e-06	1.10134	2.09921e-06	1.28554	2.09921e-06	1.77038	2.00427e-06	3.68915	2.09921e-06	1.49669	2.09921e-06	1.70655	2.09921e-06	1.96679	2.09921e-06	1.99207	2.09921e-06	2.28628
2.31075e-06	0.34635	2.19839e-06	1.29105	2.19839e-06	1.5067	2.19839e-06	2.07417	2.0966e-06	3.73093	2.19839e-06	1.7543	2.19839e-06	1.99986	2.19839e-06	2.30444	2.19839e-06	2.33399	2.19839e-06	2.67876
2.42281e-06	0.46296	2.30227e-06	1.48378	2.30227e-06	1.73118	2.30227e-06	2.38196	2.19319e-06	3.70204	2.30227e-06	2.01589	2.30227e-06	2.29736	2.30227e-06	2.64665	2.30227e-06	2.68048	2.30227e-06	3.07652
2.5403e-06	0.60594	2.41105e-06	1.67201	2.41105e-06	1.95011	2.41105e-06	2.68124	2.29422e-06	3.60411	2.41105e-06	2.27116	2.41105e-06	2.58719	2.41105e-06	2.97959	2.41105e-06	3.01751	2.41105e-06	3.46348
2.66348e-06	0.77655	2.52497e-06	1.8476	2.52497e-06	2.15384	2.52497e-06	2.95835	2.39991e-06	3.44262	2.52497e-06	2.50895	2.52497e-06	2.85639	2.52497e-06	3.28817	2.52497e-06	3.32976	2.52497e-06	3.82208
2.79264e-06	0.97448	2.64427e-06	2.00238	2.64427e-06	2.33267	2.64427e-06	3.19944	2.51047e-06	3.22638	2.64427e-06	2.71804	2.64427e-06	3.09194	2.64427e-06	3.55713	2.64427e-06	3.60173	2.64427e-06	4.13455
2.92807e-06	1.19739	2.76921e-06	2.12891	2.76921e-06	2.4777	2.76921e-06	3.39165	2.62613e-06	2.96674	2.76921e-06	2.88818	2.76921e-06	3.28179	2.76921e-06	3.77233	2.76921e-06	3.81907	2.76921e-06	4.38445
3.07006e-06	1.44065	2.90005e-06	2.22119	2.90005e-06	2.58166	2.90005e-06	3.52419	2.74711e-06	2.67662	2.90005e-06	3.011	2.90005e-06	3.41604	2.90005e-06	3.92201	2.90005e-06	3.96981	2.90005e-06	4.55805
3.21893e-06	1.69724	3.03708e-06	2.27523	3.03708e-06	2.6396	3.03708e-06	3.58938	2.87366e-06	2.36944	3.03708e-06	3.08089	3.03708e-06	3.48785	3.03708e-06	3.99793	3.03708e-06	4.04554	3.03708e-06	4.64572
3.37503e-06	1.95789	3.18058e-06	2.28954	3.18058e-06	2.64947	3.18058e-06	3.58338	3.00604e-06	2.05814	3.18058e-06	3.09559	3.18058e-06	3.49416	3.18058e-06	3.99617	3.18058e-06	4.04224	3.18058e-06	4.64284
3.5387e-06	2.21154	3.33086e-06	2.26533	3.33086e-06	2.61229	3.33086e-06	3.50654	3.14453e-06	1.75432	3.33086e-06	3.05643	3.33086e-06	3.43606	3.33086e-06	3.91759	3.33086e-06	3.96074	3.33086e-06	4.5503
3.7103e-06	2.44607	3.48824e-06	2.20638	3.48824e-06	2.53216	3.48824e-06	3.36343	3.28939e-06	1.46763	3.48824e-06	2.9683	3.48824e-06	3.31871	3.48824e-06	3.76781	3.48824e-06	3.8067	3.48824e-06	4.37451
3.89022e-06	2.64917	3.65306e-06	2.11875	3.65306e-06	2.41585	3.65306e-06	3.16233	3.44092e-06	1.20539	3.65306e-06	2.83915	3.65306e-06	3.15086	3.65306e-06	3.55669	3.65306e-06	3.59015	3.65306e-06	4.1268
4.07887e-06	2.80949	3.82566e-06	2.01018	3.82566e-06	2.27216	3.82566e-06	2.91449	3.59944e-06	0.97251	3.82566e-06	2.67924	3.82566e-06	2.94412	3.82566e-06	3.29755	3.82566e-06	3.32462	3.82566e-06	3.82243
4.27667e-06	2.91765	4.00642e-06	1.88931	4.00642e-06	2.1111	4.00642e-06	2.63308	3.76526e-06	0.77162	4.00642e-06	2.50015	4.00642e-06	2.71182	4.00642e-06	3.00595	4.00642e-06	3.02601	4.00642e-06	3.47927
4.48406e-06	2.96718	4.19573e-06	1.76495	4.19573e-06	1.94298	4.19573e-06	2.33211	3.93872e-06	0.60339	4.19573e-06	2.31372	4.19573e-06	2.46794	4.19573e-06	2.69848	4.19573e-06	2.71131	4.19573e-06	3.1163
4.7015e-06	2.95522	4.39397e-06	1.64525	4.39397e-06	1.77758	4.39397e-06	2.02528	4.12016e-06	0.46694	4.39397e-06	2.131	4.39397e-06	2.22595	4.39397e-06	2.39147	4.39397e-06	2.39738	4.39397e-06	2.75219
4.92949e-06	2.88288	4.60158e-06	1.53707	4.60158e-06	1.62338	4.60158e-06	1.72504	4.30997e-06	0.36032	4.60158e-06	1.96144	4.60158e-06	1.99785	4.60158e-06	2.09993	4.60158e-06	2.09979	4.60158e-06	2.40404
5.16854e-06	2.7551	4.81901e-06	1.44555	4.81901e-06	1.48704	4.81901e-06	1.44195	4.50852e-06	0.28098	4.81901e-06	1.81221	4.81901e-06	1.79348	4.81901e-06	1.83669	4.81901e-06	1.83198	4.81901e-06	2.08639
5.41918e-06	2.58029	5.0467e-06	1.37385	5.0467e-06	1.37312	5.0467e-06	1.18421	4.71622e-06	0.22619	5.0467e-06	1.68797	5.0467e-06	1.62007	5.0467e-06	1.61185	5.0467e-06	1.60471	5.0467e-06	1.81057
5.68197e-06	2.36954	5.28515e-06	1.32316	5.28515e-06	1.28405	5.28515e-06	0.95758	4.93349e-06	0.19334	5.28515e-06	1.5908	5.28515e-06	1.48216	5.28515e-06	1.4325	5.28515e-06	1.42572	5.28515e-06	1.58454
5.9575e-06	2.13564	5.53487e-06	1.29296	5.53487e-06	1.22033	5.53487e-06	0.76556	5.16076e-06	0.18021	5.53487e-06	1.52051	5.53487e-06	1.3817	5.53487e-06	1.30281	5.53487e-06	1.29975	5.53487e-06	1.41284
6.2464e-06	1.89202	5.79639e-06	1.28135	5.79639e-06	1.18086	5.79639e-06	0.60972	5.39851e-06	0.18512	5.79639e-06	1.47516	5.79639e-06	1.3185	5.79639e-06	1.22419	5.79639e-06	1.2287	5.79639e-06	1.29697
6.54931e-06	1.65176	6.07027e-06	1.28557	6.07027e-06	1.16345	6.07027e-06	0.49017	5.64721e-06	0.20696	6.07027e-06	1.45159	6.07027e-06	1.29064	6.07027e-06	1.19572	6.07027e-06	1.21197	6.07027e-06	1.23585
6.8669e-06	1.42671	6.35709e-06	1.30244	6.35709e-06	1.16529	6.35709e-06	0.40608	5.90736e-06	0.24521	6.35709e-06	1.44613	6.35709e-06	1.29504	6.35709e-06	1.21453	6.35709e-06	1.24687	6.35709e-06	1.22634
7.1999e-06	1.22687	6.65746e-06	1.32886	6.65746e-06	1.18341	6.65746e-06	0.35615	6.1795e-06	0.29985	6.65746e-06	1.45516	6.65746e-06	1.32798	6.65746e-06	1.2763	6.65746e-06	1.329	6.65746e-06	1.26384
7.54905e-06	1.05996	6.97202e-06	1.36216	6.97202e-06	1.21507	6.97202e-06	0.33902	6.46418e-06	0.3713	6.97202e-06	1.47559	6.97202e-06	1.38554	6.97202e-06	1.37569	6.97202e-06	1.45272	6.97202e-06	1.34277
7.91512e-06	0.9313	7.30144e-06	1.40032	7.30144e-06	1.258	7.30144e-06	0.35344	6.76197e-06	0.46027	7.30144e-06	1.50512	7.30144e-06	1.46393	7.30144e-06	1.50669	7.30144e-06	1.61153	7.30144e-06	1.45705
8.29895e-06	0.84389	7.64643e-06	1.44211	7.64643e-06	1.31055	7.64643e-06	0.39845	7.07348e-06	0.56761	7.64643e-06	1.54244	7.64643e-06	1.55972	7.64643e-06	1.66302	7.64643e-06	1.79844	7.64643e-06	1.60043
8.70139e-06	0.79857	8.00772e-06	1.48702	8.00772e-06	1.37167	8.00772e-06	0.47329	7.39934e-06	0.69414	8.00772e-06	1.58715	8.00772e-06	1.66992	8.00772e-06	1.83838	8.00772e-06	2.00635	8.00772e-06	1.76684
9.12335e-06	0.79435	8.38608e-06	1.53517	8.38608e-06	1.44086	8.38608e-06	0.57727	7.74022e-06	0.8405	8.38608e-06	1.63958	8.38608e-06	1.79201	8.38608e-06	2.02671	8.38608e-06	2.22832	8.38608e-06	1.95055
9.56577e-06	0.82876	8.78232e-06	1.5871	8.78232e-06	1.51796	8.78232e-06	0.70952	8.09679e-06	1.00695	8.78232e-06	1.70055	8.78232e-06	1.92387	8.78232e-06	2.22243	8.78232e-06	2.45793	8.78232e-06	2.14636
1.00296e-05	0.8982	9.19727e-06	1.64352	9.19727e-06	1.60297	9.19727e-06	0.86875	8.46979e-06	1.19324	9.19727e-06	1.77101	9.19727e-06	2.06371	9.19727e-06	2.42055	9.19727e-06	2.68947	9.19727e-06	2.34976
1.0516e-05	0.99823	9.63184e-06	1.7051	9.63184e-06	1.69586	9.63184e-06	1.05298	8.85998e-06	1.39838	9.63184e-06	1.8518	9.63184e-06	2.20991	9.63184e-06	2.61686	9.63184e-06	2.91816	9.63184e-06	2.5569
1.1026e-05	1.12395	1.00869e-05	1.7723	1.00869e-05	1.79641	1.00869e-05	1.25938	9.26814e-06	1.62057	1.00869e-05	1.94334	1.00869e-05	2.36094	1.00869e-05	2.80792	1.00869e-05	3.14025	1.00869e-05	2.7647
1.15606e-05	1.27017	1.05635e-05	1.84519	1.05635e-05	1.90404	1.05635e-05	1.48419	9.69511e-06	1.85711	1.05635e-05	2.04548	1.05635e-05	2.51527	1.05635e-05	2.99115	1.05635e-05	3.35307	1.05635e-05	2.9708
1.21213e-05	1.43177	1.10627e-05	1.92344	1.10627e-05	2.01782	1.10627e-05	1.72278	1.01417e-05	2.10435	1.10627e-05	2.15744	1.10627e-05	2.67132	1.10627e-05	3.16474	1.10627e-05	3.55495	1.10627e-05	3.17345
1.27091e-05	1.60383	1.15854e-05	2.00629	1.15854e-05	2.13643	1.15854e-05	1.96978	1.0609e-05	2.35782	1.15854e-05	2.27781	1.15854e-05	2.82745	1.15854e-05	3.32759	1.15854e-05	3.74511	1.15854e-05	3.3715
1.33254e-05	1.78183	1.21328e-05	2.0927	1.21328e-05	2.25824	1.21328e-05	2.21941	1.10977e-05	2.61234	1.21328e-05	2.40472	1.21328e-05	2.98197	1.21328e-05	3.4792	1.21328e-05	3.92346	1.21328e-05	3.56421
1.39715e-05	1.96185	1.2706e-05	2.18139	1.2706e-05	2.38143	1.2706e-05	2.46584	1.16089e-05	2.86235	1.2706e-05	2.53593	1.2706e-05	3.13322	1.2706e-05	3.61948	1.2706e-05	4.09038	1.2706e-05	3.75119
1.46491e-05	2.14056	1.33064e-05	2.27105	1.33064e-05	2.5041	1.33064e-05	2.70355	1.21437e-05	3.10217	1.33064e-05	2.66914	1.33064e-05	3.27962	1.33064e-05	3.74869	1.33064e-05	4.24648	1.33064e-05	3.93222
1.53594e-05	2.31535	1.39351e-05	2.36045	1.39351e-05	2.62441	1.39351e-05	2.92771	1.27032e-05	3.32646	1.39351e-05	2.80214	1.39351e-05	3.41976	1.39351e-05	3.86724	1.39351e-05	4.39238	1.39351e-05	4.10717
1.61043e-05	2.48425	1.45935e-05	2.44859	1.45935e-05	2.74072	1.45935e-05	3.13451	1.32884e-05	3.53054	1.45935e-05	2.93303	1.45935e-05	3.55244	1.45935e-05	3.97562	1.45935e-05	4.52853	1.45935e-05	4.27592
1.68852e-05	2.64588	1.52831e-05	2.53476	1.52831e-05	2.85166	1.52831e-05	3.32136	1.39005e-05	3.71082	1.52831e-05	3.06034	1.52831e-05	3.67676	1.52831e-05	4.0743	1.52831e-05	4.65515	1.52831e-05	4.43827
1.7704e-05	2.79936	1.60052e-05	2.61862	1.60052e-05	2.95621	1.60052e-05	3.48693	1.45409e-05	3.86503	1.60052e-05	3.18313	1.60052e-05	3.7921	1.60052e-05	4.16371	1.60052e-05	4.77211	1.60052e-05	4.59396
1.85626e-05	2.94416	1.67614e-05	2.70014	1.67614e-05	3.05368	1.67614e-05	3.63114	1.52108e-05	3.99238	1.67614e-05	3.30101	1.67614e-05	3.89819	1.67614e-05	4.24423	1.67614e-05	4.87907	1.67614e-05	4.74265
1.94627e-05	3.07997	1.75534e-05	2.77959	1.75534e-05	3.14376	1.75534e-05	3.75495	1.59115e-05	4.09357	1.75534e-05	3.41407	1.75534e-05	3.99504	1.75534e-05	4.3162	1.75534e-05	4.97549	1.75534e-05	4.88399
2.04065e-05	3.20659	1.83828e-05	2.85745	1.83828e-05	3.22643	1.83828e-05	3.8602	1.66445e-05	4.17068	1.83828e-05	3.52284	1.83828e-05	4.08296	1.83828e-05	4.38003	1.83828e-05	5.06088	1.83828e-05	5.01768
2.13961e-05	3.32381	1.92514e-05	2.93428	1.92514e-05	3.30196	1.92514e-05	3.94922	1.74113e-05	4.2269	1.92514e-05	3.62817	1.92514e-05	4.1625	1.92514e-05	4.43623	1.92514e-05	5.13492	1.92514e-05	5.14359
2.24336e-05	3.43139	2.0161e-05	3.01065	2.0161e-05	3.37082	2.0161e-05	4.02461	1.82134e-05	4.26617	2.0161e-05	3.73111	2.0161e-05	4.23445	2.0161e-05	4.48552	2.0161e-05	5.19771	2.0161e-05	5.26183
2.35215e-05	3.52901	2.11136e-05	3.08705	2.11136e-05	3.43367	2.11136e-05	4.08895	1.90525e-05	4.29278	2.11136e-05	3.83282	2.11136e-05	4.29979	2.11136e-05	4.5289	2.11136e-05	5.2499	2.11136e-05	5.37284
2.46622e-05	3.61632	2.21112e-05	3.1638	2.21112e-05	3.49129	2.21112e-05	4.1446	1.99302e-05	4.31097	2.21112e-05	3.93446	2.21112e-05	4.35967	2.21112e-05	4.5677	2.21112e-05	5.29281	2.21112e-05	5.47746
2.58581e-05	3.69298	2.31559e-05	3.24106	2.31559e-05	3.54453	2.31559e-05	4.19353	2.08483e-05	4.32455	2.31559e-05	4.03711	2.31559e-05	4.41539	2.31559e-05	4.60363	2.31559e-05	5.32848	2.31559e-05	5.57699
2.7112e-05	3.75884	2.425e-05	3.3188	2.425e-05	3.59433	2.425e-05	4.23729	2.18088e-05	4.33663	2.425e-05	4.14174	2.425e-05	4.46838	2.425e-05	4.63874	2.425e-05	5.3596	2.425e-05	5.67311
2.84268e-05	3.81395	2.53958e-05	3.39687	2.53958e-05	3.64164	2.53958e-05	4.27703	2.28134e-05	4.34943	2.53958e-05	4.24917	2.53958e-05	4.52017	2.53958e-05	4.67544	2.53958e-05	5.38943	2.53958e-05	5.76791
2.98053e-05	3.85878	2.65957e-05	3.47502	2.65957e-05	3.68745	2.65957e-05	4.31351	2.38644e-05	4.36427	2.65957e-05	4.36002	2.65957e-05	4.57238	2.65957e-05	4.71636	2.65957e-05	5.4216	2.65957e-05	5.86375
3.12506e-05	3.89424	2.78524e-05	3.55305	2.78524e-05	3.73276	2.78524e-05	4.34726	2.49638e-05	4.38162	2.78524e-05	4.4748	2.78524e-05	4.62671	2.78524e-05	4.76432	2.78524e-05	5.45987	2.78524e-05	5.96325
3.27661e-05	3.92179	2.91684e-05	3.63083	2.91684e-05	3.77861	2.91684e-05	4.3787	2.61138e-05	4.40124	2.91684e-05	4.59384	2.91684e-05	4.6849	2.91684e-05	4.82224	2.91684e-05	5.50794	2.91684e-05	6.06908
3.4355e-05	3.94341	3.05466e-05	3.70842	3.05466e-05	3.82602	3.05466e-05	4.40825	2.73168e-05	4.42248	3.05466e-05	4.71736	3.05466e-05	4.74871	3.05466e-05	4.893	3.05466e-05	5.56922	3.05466e-05	6.18396
3.6021e-05	3.96154	3.19899e-05	3.78612	3.19899e-05	3.87605	3.19899e-05	4.43647	2.85753e-05	4.44447	3.19899e-05	4.84547	3.19899e-05	4.81992	3.19899e-05	4.97938	3.19899e-05	5.64666	3.19899e-05	6.3105
3.77677e-05	3.97904	3.35014e-05	3.86448	3.35014e-05	3.92979	3.35014e-05	4.46412	2.98917e-05	4.4665	3.35014e-05	4.97821	3.35014e-05	4.90031	3.35014e-05	5.08399	3.35014e-05	5.74263	3.35014e-05	6.45114
3.95992e-05	3.99896	3.50843e-05	3.9443	3.50843e-05	3.98835	3.50843e-05	4.49223	3.12687e-05	4.48814	3.50843e-05	5.11558	3.50843e-05	4.99157	3.50843e-05	5.2092	3.50843e-05	5.85891	3.50843e-05	6.60808
4.15195e-05	4.02444	3.6742e-05	4.02659	3.6742e-05	4.05285	3.6742e-05	4.5221	3.27092e-05	4.5095	3.6742e-05	5.25755	3.6742e-05	5.09532	3.6742e-05	5.35708	3.6742e-05	5.99666	3.6742e-05	6.78322
4.35329e-05	4.05849	3.84781e-05	4.11249	3.84781e-05	4.12443	3.84781e-05	4.55529	3.42161e-05	4.53127	3.84781e-05	5.4041	3.84781e-05	5.21302	3.84781e-05	5.52935	3.84781e-05	6.15656	3.84781e-05	6.97814
4.56439e-05	4.10386	4.02961e-05	4.2032	4.02961e-05	4.20424	4.02961e-05	4.59354	3.57923e-05	4.55474	4.02961e-05	5.55524	4.02961e-05	5.34596	4.02961e-05	5.72735	4.02961e-05	6.33882	4.02961e-05	7.19402
4.78573e-05	4.16292	4.22001e-05	4.29981	4.22001e-05	4.2934	4.22001e-05	4.63875	3.74412e-05	4.58173	4.22001e-05	5.71103	4.22001e-05	5.49515	4.22001e-05	5.95198	4.22001e-05	6.5434	4.22001e-05	7.43163
5.01781e-05	4.23757	4.4194e-05	4.40331	4.4194e-05	4.39302	4.4194e-05	4.69286	3.9166e-05	4.61443	4.4194e-05	5.87159	4.4194e-05	5.6613	4.4194e-05	6.2037	4.4194e-05	6.77002	4.4194e-05	7.6913
5.26114e-05	4.32918	4.62822e-05	4.51441	4.62822e-05	4.50412	4.62822e-05	4.75779	4.09703e-05	4.65522	4.62822e-05	6.03709	4.62822e-05	5.84475	4.62822e-05	6.48244	4.62822e-05	7.01834	4.62822e-05	7.97289
5.51627e-05	4.43863	4.8469e-05	4.63354	4.8469e-05	4.62766	4.8469e-05	4.83538	4.28578e-05	4.70648	4.8469e-05	6.20775	4.8469e-05	6.04548	4.8469e-05	6.78761	4.8469e-05	7.28791	4.8469e-05	8.27576
5.78377e-05	4.56635	5.07591e-05	4.76083	5.07591e-05	4.76442	5.07591e-05	4.92729	4.48321e-05	4.77038	5.07591e-05	6.38377	5.07591e-05	6.26303	5.07591e-05	7.11809	5.07591e-05	7.57824	5.07591e-05	8.5988
6.06424e-05	4.71233	5.31574e-05	4.89612	5.31574e-05	4.91503	5.31574e-05	5.03496	4.68974e-05	4.84874	5.31574e-05	6.56529	5.31574e-05	6.49655	5.31574e-05	7.47222	5.31574e-05	7.88874	5.31574e-05	8.94044
6.35831e-05	4.87628	5.56691e-05	5.039	5.56691e-05	5.0799	5.56691e-05	5.15952	4.90579e-05	4.9429	5.56691e-05	6.75234	5.56691e-05	6.74484	5.56691e-05	7.84784	5.56691e-05	8.21861	5.56691e-05	9.29863
6.66665e-05	5.05763	5.82994e-05	5.18887	5.82994e-05	5.25916	5.82994e-05	5.30181	5.13179e-05	5.05366	5.82994e-05	6.94477	5.82994e-05	7.00635	5.82994e-05	8.24231	5.82994e-05	8.56683	5.82994e-05	9.67098
6.98993e-05	5.25565	6.1054e-05	5.3451	6.1054e-05	5.45264	6.1054e-05	5.46228	5.3682e-05	5.18128	6.1054e-05	7.1422	6.1054e-05	7.27928	6.1054e-05	8.65261	6.1054e-05	8.93195	6.1054e-05	10.0548
7.3289e-05	5.4695	6.39388e-05	5.50706	6.39388e-05	5.65985	6.39388e-05	5.641	5.6155e-05	5.32553	6.39388e-05	7.34395	6.39388e-05	7.56161	6.39388e-05	9.07537	6.39388e-05	9.31213	6.39388e-05	10.447
7.6843e-05	5.69825	6.69599e-05	5.67424	6.69599e-05	5.87996	6.69599e-05	5.83765	5.8742e-05	5.48578	6.69599e-05	7.54907	6.69599e-05	7.85124	6.69599e-05	9.50698	6.69599e-05	9.70498	6.69599e-05	10.8447
8.05693e-05	5.94095	7.01237e-05	5.84632	7.01237e-05	6.11185	7.01237e-05	6.05155	6.14481e-05	5.6611	7.01237e-05	7.7563	7.01237e-05	8.14599	7.01237e-05	9.94365	7.01237e-05	10.1076	7.01237e-05	11.2446
8.44764e-05	6.19657	7.3437e-05	6.02322	7.3437e-05	6.3541	7.3437e-05	6.28167	6.42789e-05	5.85039	7.3437e-05	7.96415	7.3437e-05	8.44367	7.3437e-05	10.3815	7.3437e-05	10.5166	7.3437e-05	11.6436
8.85729e-05	6.46403	7.69068e-05	6.20509	7.69068e-05	6.60508	7.69068e-05	6.52672	6.72401e-05	6.05247	7.69068e-05	8.17097	7.69068e-05	8.74215	7.69068e-05	10.8165	7.69068e-05	10.9283	7.69068e-05	12.0387
9.28681e-05	6.74213	8.05406e-05	6.39228	8.05406e-05	6.86305	8.05406e-05	6.78521	7.03377e-05	6.26623	8.05406e-05	8.375	8.05406e-05	9.03933	8.05406e-05	11.2447	8.05406e-05	11.3385	8.05406e-05	12.4268
9.73715e-05	7.02952	8.43461e-05	6.58532	8.43461e-05	7.12621	8.43461e-05	7.05549	7.3578e-05	6.49066	8.43461e-05	8.57453	8.43461e-05	9.33319	8.43461e-05	11.6623	8.43461e-05	11.743	8.43461e-05	12.805
0.000102093	7.32466	8.83314e-05	6.78478	8.83314e-05	7.39282	8.83314e-05	7.33591	7.69676e-05	6.72492	8.83314e-05	8.76797	8.83314e-05	9.62176	8.83314e-05	12.0653	8.83314e-05	12.1376	8.83314e-05	13.1708
0.000107044	7.62574	9.2505e-05	6.9912	9.2505e-05	7.66124	9.2505e-05	7.62478	8.05134e-05	6.96833	9.2505e-05	8.95394	9.2505e-05	9.90309	9.2505e-05	12.45	9.2505e-05	12.5185	9.2505e-05	13.5216
0.000112235	7.93068	9.68759e-05	7.20498	9.68759e-05	7.93006	9.68759e-05	7.92049	8.42225e-05	7.22039	9.68759e-05	9.13137	9.68759e-05	10.1752	9.68759e-05	12.8126	9.68759e-05	12.8818	9.68759e-05	13.8547
0.000117678	8.23712	0.000101453	7.4263	0.000101453	8.19802	0.000101453	8.22145	8.81024e-05	7.4807	0.000101453	9.29949	0.000101453	10.4362	0.000101453	13.1497	0.000101453	13.2243	0.000101453	14.1679
0.000123384	8.5424	0.000106247	7.65501	0.000106247	8.46408	0.000106247	8.52614	9.21611e-05	7.74894	0.000106247	9.45782	0.000106247	10.6839	0.000106247	13.4575	0.000106247	13.5431	0.000106247	14.4586
0.000129368	8.84366	0.000111267	7.89061	0.000111267	8.72732	0.000111267	8.833	9.64068e-05	8.02478	0.000111267	9.60611	0.000111267	10.9162	0.000111267	13.7326	0.000111267	13.8358	0.000111267	14.7245
0.000135641	9.13787	0.000116524	8.13221	0.000116524	8.9869	0.000116524	9.14042	0.000100848	8.30778	0.000116524	9.74425	0.000116524	11.1309	0.000116524	13.9716	0.000116524	14.1003	0.000116524	14.9632
0.000142219	9.42191	0.00012203	8.37857	0.00012203	9.24199	0.00012203	9.44665	0.000105494	8.59737	0.00012203	9.87218	0.00012203	11.3257	0.00012203	14.1712	0.00012203	14.3348	0.00012203	15.1723
0.000149115	9.69267	0.000127796	8.62814	0.000127796	9.49166	0.000127796	9.74975	0.000110354	8.89272	0.000127796	9.98972	0.000127796	11.4983	0.000127796	14.3283	0.000127796	14.5378	0.000127796	15.3495
0.000156346	9.94711	0.000133834	8.87912	0.000133834	9.73482	0.000133834	10.0475	0.000115438	9.19272	0.000133834	10.0965	0.000133834	11.6468	0.000133834	14.4403	0.000133834	14.7081	0.000133834	15.4928
0.000163928	10.1823	0.000140158	9.12955	0.000140158	9.97018	0.000140158	10.3375	0.000120756	9.49596	0.000140158	10.1919	0.000140158	11.7691	0.000140158	14.5048	0.000140158	14.8445	0.000140158	15.6004
0.000171877	10.3957	0.00014678	9.37737	0.00014678	10.1962	0.00014678	10.617	0.000126319	9.80068	0.00014678	10.275	0.00014678	11.8638	0.00014678	14.5202	0.00014678	14.9462	0.00014678	15.6711
0.000180212	10.5847	0.000153715	9.6205	0.000153715	10.4112	0.000153715	10.8831	0.000132138	10.1048	0.000153715	10.3445	0.000153715	11.9297	0.000153715	14.4856	0.000153715	15.0125	0.000153715	15.7039
0.000188951	10.7475	0.000160978	9.85689	0.000160978	10.6133	0.000160978	11.1327	0.000138225	10.406	0.000160978	10.3989	0.000160978	11.9659	0.000160978	14.4008	0.000160978	15.0429	0.000160978	15.6987
0.000198114	10.8822	0.000168584	10.0845	0.000168584	10.8003	0.000168584	11.3625	0.000144593	10.7017	0.000168584	10.4363	0.000168584	11.9723	0.000168584	14.2662	0.000168584	15.037	0.000168584	15.6557
0.000207721	10.9876	0.00017655	10.3015	0.00017655	10.9703	0.00017655	11.5693	0.000151254	10.989	0.00017655	10.455	0.00017655	11.9489	0.00017655	14.0831	0.00017655	14.9946	0.00017655	15.5758
0.000217794	11.063	0.000184892	10.5061	0.000184892	11.1211	0.000184892	11.7503	0.000158222	11.2651	0.000184892	10.4531	0.000184892	11.8962	0.000184892	13.8534	0.000184892	14.9158	0.000184892	15.4602
0.000228356	11.108	0.000193628	10.6964	0.000193628	11.2511	0.000193628	11.9026	0.000165511	11.527	0.000193628	10.4288	0.000193628	11.8148	0.000193628	13.5794	0.000193628	14.8004	0.000193628	15.3105
0.000239429	11.1225	0.000202777	10.8707	0.000202777	11.3586	0.000202777	12.0241	0.000173136	11.7717	0.000202777	10.3808	0.000202777	11.7056	0.000202777	13.2641	0.000202777	14.6489	0.000202777	15.1285
0.00025104	11.1069	0.000212358	11.0276	0.000212358	11.4424	0.000212358	12.113	0.000181112	11.9964	0.000212358	10.308	0.000212358	11.5698	0.000212358	12.9105	0.000212358	14.4613	0.000212358	14.9161
0.000263214	11.0619	0.000222391	11.1654	0.000222391	11.502	0.000222391	12.1683	0.000189455	12.1984	0.000222391	10.2099	0.000222391	11.4083	0.000222391	12.5221	0.000222391	14.2383	0.000222391	14.6755
0.000275978	10.988	0.000232899	11.2825	0.000232899	11.5367	0.000232899	12.1896	0.000198183	12.3755	0.000232899	10.0864	0.000232899	11.2223	0.000232899	12.1027	0.000232899	13.9802	0.000232899	14.4087
0.000289361	10.8862	0.000243904	11.3775	0.000243904	11.5468	0.000243904	12.1769	0.000207313	12.5255	0.000243904	9.93781	0.000243904	11.0129	0.000243904	11.6562	0.000243904	13.688	0.000243904	14.1175
0.000303393	10.7575	0.000255428	11.4489	0.000255428	11.5325	0.000255428	12.1311	0.000216863	12.6469	0.000255428	9.76498	0.000255428	10.7812	0.000255428	11.1865	0.000255428	13.3624	0.000255428	13.804
0.000318105	10.6028	0.000267497	11.4953	0.000267497	11.4943	0.000267497	12.0531	0.000226854	12.7383	0.000267497	9.56892	0.000267497	10.5284	0.000267497	10.6979	0.000267497	13.0047	0.000267497	13.4698
0.000333531	10.4231	0.000280136	11.5152	0.000280136	11.4328	0.000280136	11.9443	0.000237304	12.7989	0.000280136	9.35087	0.000280136	10.2555	0.000280136	10.1945	0.000280136	12.6164	0.000280136	13.1166
0.000349705	10.2197	0.000293372	11.5075	0.000293372	11.3485	0.000293372	11.8062	0.000248236	12.8283	0.000293372	9.11216	0.000293372	9.96375	0.000293372	9.6809	0.000293372	12.1992	0.000293372	12.7458
0.000366663	9.99385	0.000307234	11.4711	0.000307234	11.2421	0.000307234	11.6404	0.000259672	12.8261	0.000307234	8.85411	0.000307234	9.6545	0.000307234	9.16144	0.000307234	11.7556	0.000307234	12.3589
0.000384444	9.74704	0.00032175	11.4054	0.00032175	11.1139	0.00032175	11.4486	0.000271635	12.7923	0.00032175	8.57802	0.00032175	9.32922	0.00032175	8.64076	0.00032175	11.2883	0.00032175	11.9574
0.000403087	9.48102	0.000336953	11.3097	0.000336953	10.9643	0.000336953	11.2323	0.000284148	12.727	0.000336953	8.28513	0.000336953	8.98961	0.000336953	8.12359	0.000336953	10.8005	0.000336953	11.5428
0.000422634	9.1978	0.000352874	11.1841	0.000352874	10.7934	0.000352874	10.9932	0.000297239	12.6303	0.000352874	7.97662	0.000352874	8.63757	0.000352874	7.61471	0.000352874	10.296	0.000352874	11.1165
0.000443128	8.89973	0.000369547	11.0287	0.000369547	10.6017	0.000369547	10.7329	0.000310932	12.5026	0.000369547	7.65365	0.000369547	8.27525	0.000369547	7.1189	0.000369547	9.77893	0.000369547	10.6801
0.000464617	8.58945	0.000387007	10.8442	0.000387007	10.3893	0.000387007	10.4532	0.000325256	12.3441	0.000387007	7.3174	0.000387007	7.90495	0.000387007	6.64084	0.000387007	9.25358	0.000387007	10.2354
0.000487148	8.26992	0.000405293	10.6316	0.000405293	10.1567	0.000405293	10.1557	0.00034024	12.1553	0.000405293	6.96916	0.000405293	7.52912	0.000405293	6.18497	0.000405293	8.72436	0.000405293	9.78409
0.000510771	7.9443	0.000424443	10.392	0.000424443	9.9046	0.000424443	9.84232	0.000355914	11.9365	0.000424443	6.61033	0.000424443	7.15026	0.000424443	5.75534	0.000424443	8.19555	0.000424443	9.3279
0.00053554	7.61589	0.000444498	10.1271	0.000444498	9.63403	0.000444498	9.51518	0.00037231	11.6885	0.000444498	6.24253	0.000444498	6.77087	0.000444498	5.3555	0.000444498	7.67115	0.000444498	8.86865
0.00056151	7.28795	0.0004655	9.8388	0.0004655	9.34636	0.0004655	9.1765	0.000389462	11.412	0.0004655	5.86762	0.0004655	6.39338	0.0004655	4.98832	0.0004655	7.15471	0.0004655	8.4081
0.000588739	6.96355	0.000487495	9.5291	0.000487495	9.04334	0.000487495	8.82871	0.000407403	11.108	0.000487495	5.48774	0.000487495	6.02009	0.000487495	4.656	0.000487495	6.64931	0.000487495	7.94796
0.000617289	6.6454	0.000510529	9.20035	0.000510529	8.72711	0.000510529	8.47442	0.000426171	10.7777	0.000510529	5.10525	0.000510529	5.65314	0.000510529	4.35993	0.000510529	6.15748	0.000510529	7.48991
0.000647223	6.33566	0.000534651	8.85505	0.000534651	8.40008	0.000534651	8.11639	0.000445804	10.4227	0.000534651	4.72276	0.000534651	5.29449	0.000534651	4.10076	0.000534651	5.68122	0.000534651	7.03556
0.000678609	6.0359	0.000559913	8.49581	0.000559913	8.06487	0.000559913	7.7574	0.000466342	10.0447	0.000559913	4.34304	0.000559913	4.94584	0.000559913	3.87839	0.000559913	5.22213	0.000559913	6.58644
0.000711517	5.74697	0.000586368	8.12537	0.000586368	7.72417	0.000586368	7.40023	0.000487825	9.6461	0.000586368	3.96895	0.000586368	4.60868	0.000586368	3.69204	0.000586368	4.78146	0.000586368	6.14405
0.00074602	5.46908	0.000614074	7.74651	0.000614074	7.38058	0.000614074	7.04753	0.000510298	9.22936	0.000614074	3.60332	0.000614074	4.28425	0.000614074	3.54033	0.000614074	4.3603	0.000614074	5.70982
0.000782197	5.2018	0.000643088	7.36205	0.000643088	7.03651	0.000643088	6.70173	0.000533807	8.79739	0.000643088	3.2489	0.000643088	3.97354	0.000643088	3.42134	0.000643088	3.95963	0.000643088	5.28518
0.000820128	4.94428	0.000673474	6.97481	0.000673474	6.69408	0.000673474	6.36497	0.000558398	8.35341	0.000673474	2.90829	0.000673474	3.6773	0.000673474	3.33267	0.000673474	3.5805	0.000673474	4.87154
0.000859899	4.69535	0.000705295	6.5876	0.000705295	6.35507	0.000705295	6.03904	0.000584122	7.90089	0.000705295	2.58384	0.000705295	3.39608	0.000705295	3.27155	0.000705295	3.2241	0.000705295	4.47032
0.000901598	4.45379	0.00073862	6.20317	0.00073862	6.02085	0.00073862	5.72532	0.000611032	7.4435	0.00073862	2.27764	0.00073862	3.13023	0.00073862	3.23488	0.00073862	2.89177	0.00073862	4.08299
0.000945319	4.21847	0.000773519	5.82423	0.000773519	5.69247	0.000773519	5.42479	0.00063918	6.9851	0.000773519	1.9915	0.000773519	2.87993	0.000773519	3.21931	0.000773519	2.58502	0.000773519	3.71108
0.00099116	3.98859	0.000810068	5.45335	0.000810068	5.37065	0.000810068	5.13798	0.000668626	6.5296	0.000810068	1.7269	0.000810068	2.64528	0.000810068	3.22132	0.000810068	2.30547	0.000810068	3.35616
0.00104	3.76372	0.000848343	5.09295	0.000848343	5.05592	0.000848343	4.86503	0.000699428	6.08098	0.000848343	1.48502	0.000848343	2.42628	0.000848343	3.2373	0.000848343	2.05475	0.000848343	3.01987
0.00109	3.54395	0.000888427	4.74524	0.000888427	4.7487	0.000888427	4.60569	0.00073165	5.64316	0.000888427	1.26673	0.000888427	2.22292	0.000888427	3.26364	0.000888427	1.83437	0.000888427	2.70386
0.00114	3.32979	0.000930404	4.41217	0.000930404	4.44939	0.000930404	4.35935	0.000765355	5.21993	0.000930404	1.07257	0.000930404	2.03517	0.000930404	3.2968	0.000930404	1.64556	0.000930404	2.4098
0.0012	3.12217	0.000974365	4.09539	0.000974365	4.15852	0.000974365	4.1251	0.000800614	4.81484	0.000974365	0.90278	0.000974365	1.86302	0.000974365	3.33336	0.000974365	1.48918	0.000974365	2.13934
0.00126	2.92223	0.00102	3.79624	0.00102	3.87676	0.00102	3.90181	0.000837496	4.43105	0.00102	0.75728	0.00102	1.70651	0.00102	3.3701	0.00102	1.36557	0.00102	1.89407
0.00132	2.73117	0.00107	3.51574	0.00107	3.60503	0.00107	3.6882	0.000876078	4.07123	0.00107	0.6357	0.00107	1.5657	0.00107	3.40407	0.00107	1.27448	0.00107	1.67548
0.00138	2.55009	0.00112	3.25458	0.00112	3.34446	0.00112	3.48293	0.000916437	3.73744	0.00112	0.53745	0.00112	1.44067	0.00112	3.43254	0.00112	1.21504	0.00112	1.48493
0.00145	2.37979	0.00117	3.01318	0.00117	3.09631	0.00117	3.2847	0.000958656	3.431	0.00117	0.46167	0.00117	1.33149	0.00117	3.45307	0.00117	1.18576	0.00117	1.32358
0.00152	2.22069	0.00123	2.79168	0.00123	2.86196	0.00123	3.09238	0.001	3.15244	0.00123	0.40737	0.00123	1.23817	0.00123	3.46349	0.00123	1.18459	0.00123	1.19237
0.00159	2.07272	0.00129	2.58996	0.00129	2.64272	0.00129	2.90507	0.00105	2.90153	0.00129	0.3734	0.00129	1.16058	0.00129	3.46189	0.00129	1.20894	0.00129	1.09187
0.00167	1.93543	0.00135	2.40769	0.00135	2.43973	0.00135	2.72224	0.0011	2.67731	0.00135	0.35854	0.00135	1.09843	0.00135	3.44662	0.00135	1.25583	0.00135	1.02228
0.00175	1.80797	0.00141	2.24435	0.00141	2.25383	0.00141	2.54376	0.00115	2.47821	0.00141	0.36151	0.00141	1.05118	0.00141	3.41626	0.00141	1.32189	0.00141	0.98335
0.00183	1.6893	0.00148	2.09919	0.00148	2.08545	0.00148	2.36993	0.0012	2.30225	0.00148	0.38099	0.00148	1.01802	0.00148	3.36969	0.00148	1.40355	0.00148	0.97428
0.00192	1.57832	0.00155	1.97134	0.00155	1.93456	0.00155	2.20153	0.00126	2.14725	0.00155	0.41568	0.00155	0.99785	0.00155	3.30603	0.00155	1.49706	0.00155	0.99377
0.00202	1.47402	0.00162	1.85975	0.00162	1.80069	0.00162	2.03969	0.00131	2.01099	0.00162	0.46425	0.00162	0.98933	0.00162	3.2247	0.00162	1.59866	0.00162	1.03995
0.00211	1.37571	0.0017	1.7633	0.0017	1.68293	0.0017	1.88588	0.00137	1.89148	0.0017	0.52538	0.0017	0.99085	0.0017	3.12549	0.0017	1.70464	0.0017	1.11051
0.00222	1.28303	0.00178	1.68076	0.00178	1.58009	0.00178	1.7417	0.00144	1.78707	0.00178	0.59773	0.00178	1.00072	0.00178	3.00855	0.00178	1.81151	0.00178	1.20269
0.00232	1.19609	0.00186	1.61088	0.00186	1.49081	0.00186	1.6088	0.0015	1.69662	0.00186	0.67995	0.00186	1.01719	0.00186	2.87452	0.00186	1.9161	0.00186	1.31345
0.00244	1.11541	0.00195	1.55245	0.00195	1.41368	0.00195	1.48868	0.00157	1.61945	0.00195	0.77066	0.00195	1.0386	0.00195	2.72453	0.00195	2.01569	0.00195	1.43952
0.00256	1.04188	0.00204	1.50426	0.00204	1.34746	0.00204	1.38255	0.00165	1.55538	0.00204	0.86841	0.00204	1.06347	0.00204	2.56032	0.00204	2.10813	0.00204	1.57757
0.00268	0.97659	0.00214	1.46522	0.00214	1.29115	0.00214	1.2912	0.00172	1.50457	0.00214	0.97171	0.00214	1.09059	0.00214	2.38421	0.00214	2.19188	0.00214	1.72426
0.00281	0.92074	0.00224	1.4343	0.00224	1.24408	0.00224	1.21495	0.0018	1.46736	0.00224	1.07894	0.00224	1.11911	0.00224	2.1991	0.00224	2.26606	0.00224	1.8763
0.00295	0.87541	0.00234	1.41059	0.00234	1.20598	0.00234	1.15361	0.00188	1.4441	0.00234	1.18843	0.00234	1.14853	0.00234	2.00844	0.00234	2.33042	0.00234	2.03057
0.00309	0.84144	0.00245	1.39329	0.00245	1.1769	0.00245	1.10655	0.00197	1.43491	0.00245	1.2984	0.00245	1.1787	0.00245	1.81606	0.00245	2.38525	0.00245	2.18408
0.00324	0.81931	0.00257	1.38166	0.00257	1.15718	0.00257	1.07277	0.00206	1.43947	0.00257	1.40697	0.00257	1.2098	0.00257	1.62605	0.00257	2.43126	0.00257	2.33403
0.0034	0.80907	0.00269	1.375	0.00269	1.14734	0.00269	1.05105	0.00216	1.45693	0.00269	1.5122	0.00269	1.24223	0.00269	1.44247	0.00269	2.4694	0.00269	2.4778
0.00356	0.81029	0.00282	1.37264	0.00282	1.14792	0.00282	1.04007	0.00226	1.48579	0.00282	1.61211	0.00282	1.27653	0.00282	1.26916	0.00282	2.50071	0.00282	2.61295
0.00373	0.82216	0.00295	1.37391	0.00295	1.15934	0.00295	1.03863	0.00236	1.52389	0.00295	1.7047	0.00295	1.31334	0.00295	1.10949	0.00295	2.52608	0.00295	2.7372
0.00391	0.8435	0.00309	1.37808	0.00309	1.18177	0.00309	1.04568	0.00247	1.56856	0.00309	1.78799	0.00309	1.35322	0.00309	0.96616	0.00309	2.54619	0.00309	2.84847
0.0041	0.87293	0.00324	1.38438	0.00324	1.21505	0.00324	1.06051	0.00258	1.6167	0.00324	1.8601	0.00324	1.39663	0.00324	0.84108	0.00324	2.56132	0.00324	2.94484
0.0043	0.90896	0.00339	1.39199	0.00339	1.25857	0.00339	1.0827	0.0027	1.66508	0.00339	1.91924	0.00339	1.44389	0.00339	0.73531	0.00339	2.57134	0.00339	3.02459
0.00451	0.95009	0.00355	1.40002	0.00355	1.31133	0.00355	1.11214	0.00283	1.71054	0.00355	1.9638	0.00355	1.49507	0.00355	0.64909	0.00355	2.57572	0.00355	3.08618
0.00473	0.99492	0.00372	1.40762	0.00372	1.37191	0.00372	1.14895	0.00296	1.75027	0.00372	1.99242	0.00372	1.55003	0.00372	0.58199	0.00372	2.57359	0.00372	3.12832
0.00496	1.04223	0.00389	1.41393	0.00389	1.43855	0.00389	1.19333	0.00309	1.78204	0.00389	2.00401	0.00389	1.60838	0.00389	0.53305	0.00389	2.56383	0.00389	3.14994
0.0052	1.09094	0.00408	1.41818	0.00408	1.50928	0.00408	1.24543	0.00323	1.80434	0.00408	1.99788	0.00408	1.66953	0.00408	0.50105	0.00408	2.54529	0.00408	3.15027
0.00545	1.14017	0.00427	1.41973	0.00427	1.58197	0.00427	1.30518	0.00338	1.8165	0.00427	1.97375	0.00427	1.73265	0.00427	0.4847	0.00427	2.51687	0.00427	3.12891
0.00572	1.18918	0.00447	1.41814	0.00447	1.65449	0.00447	1.37212	0.00354	1.81864	0.00447	1.93184	0.00447	1.79674	0.00447	0.48289	0.00447	2.47771	0.00447	3.08579
0.00599	1.23731	0.00468	1.41315	0.00468	1.72475	0.00468	1.44531	0.0037	1.81166	0.00468	1.87287	0.00468	1.86062	0.00468	0.4948	0.00468	2.42732	0.00468	3.02129
0.00628	1.28393	0.0049	1.40472	0.0049	1.7908	0.0049	1.5233	0.00387	1.79706	0.0049	1.79809	0.0049	1.92296	0.0049	0.52001	0.0049	2.36568	0.0049	2.93619
0.00659	1.3284	0.00513	1.39303	0.00513	1.85087	0.00513	1.60407	0.00405	1.7767	0.00513	1.70927	0.00513	1.98229	0.00513	0.55847	0.00513	2.29322	0.00513	2.83173
0.00691	1.36999	0.00538	1.37846	0.00538	1.90336	0.00538	1.68518	0.00424	1.75266	0.00538	1.60855	0.00538	2.03707	0.00538	0.61043	0.00538	2.21084	0.00538	2.70953
0.00724	1.40789	0.00563	1.36149	0.00563	1.94689	0.00563	1.76389	0.00443	1.72697	0.00563	1.49841	0.00563	2.08565	0.00563	0.67625	0.00563	2.11985	0.00563	2.57158
0.00759	1.4412	0.0059	1.34269	0.0059	1.98025	0.0059	1.83736	0.00464	1.70143	0.0059	1.38152	0.0059	2.12637	0.0059	0.7562	0.0059	2.02185	0.0059	2.42021
0.00796	1.4689	0.00618	1.32264	0.00618	2.0024	0.00618	1.90285	0.00485	1.67749	0.00618	1.26061	0.00618	2.15759	0.00618	0.85021	0.00618	1.91861	0.00618	2.25796
0.00835	1.48998	0.00647	1.30186	0.00647	2.01248	0.00647	1.95794	0.00507	1.65614	0.00647	1.13833	0.00647	2.17774	0.00647	0.95763	0.00647	1.812	0.00647	2.08759
0.00875	1.50338	0.00677	1.28077	0.00677	2.00978	0.00677	2.00073	0.00531	1.63791	0.00677	1.01712	0.00677	2.18535	0.00677	1.07706	0.00677	1.70381	0.00677	1.912
0.00918	1.50815	0.00709	1.25964	0.00709	1.99377	0.00709	2.02994	0.00555	1.62288	0.00709	0.89918	0.00709	2.17917	0.00709	1.20623	0.00709	1.59573	0.00709	1.73416
0.00962	1.50347	0.00743	1.23861	0.00743	1.9641	0.00743	2.04499	0.00581	1.61074	0.00743	0.78635	0.00743	2.15815	0.00743	1.34196	0.00743	1.48926	0.00743	1.55703
0.01009	1.48869	0.00778	1.21765	0.00778	1.92062	0.00778	2.04596	0.00608	1.60091	0.00778	0.68012	0.00778	2.12156	0.00778	1.48032	0.00778	1.38567	0.00778	1.38355
0.01058	1.46342	0.00815	1.19661	0.00815	1.86342	0.00815	2.0335	0.00636	1.59267	0.00815	0.58162	0.00815	2.06902	0.00815	1.61671	0.00815	1.28599	0.00815	1.21652
0.01109	1.42753	0.00853	1.17525	0.00853	1.79288	0.00853	2.00874	0.00665	1.58523	0.00853	0.49161	0.00853	2.00056	0.00853	1.74623	0.00853	1.19102	0.00853	1.0585
0.01163	1.38116	0.00894	1.15328	0.00894	1.70969	0.00894	1.97304	0.00696	1.57786	0.00894	0.41054	0.00894	1.91663	0.00894	1.86394	0.00894	1.1013	0.00894	0.91178
0.01219	1.32477	0.00936	1.13038	0.00936	1.61487	0.00936	1.92788	0.00728	1.56998	0.00936	0.33858	0.00936	1.8182	0.00936	1.96518	0.00936	1.01719	0.00936	0.77823
0.01278	1.25907	0.0098	1.10629	0.0098	1.50983	0.0098	1.87468	0.00761	1.5612	0.0098	0.27563	0.0098	1.70673	0.0098	2.04594	0.0098	0.93886	0.0098	0.65928
0.0134	1.18506	0.01026	1.08081	0.01026	1.39632	0.01026	1.81463	0.00796	1.55133	0.01026	0.22138	0.01026	1.58418	0.01026	2.10301	0.01026	0.86632	0.01026	0.55587
0.01405	1.10397	0.01075	1.05383	0.01075	1.27645	0.01075	1.74869	0.00833	1.54045	0.01075	0.17537	0.01075	1.45295	0.01075	2.13422	0.01075	0.79949	0.01075	0.46844
0.01474	1.01728	0.01126	1.02536	0.01126	1.1526	0.01126	1.67752	0.00871	1.52882	0.01126	0.13698	0.01126	1.31582	0.01126	2.1385	0.01126	0.73821	0.01126	0.39696
0.01545	0.92661	0.01179	0.99547	0.01179	1.02731	0.01179	1.6015	0.00911	1.51687	0.01179	0.10551	0.01179	1.17583	0.01179	2.11583	0.01179	0.68234	0.01179	0.34102
0.0162	0.83374	0.01234	0.96438	0.01234	0.90321	0.01234	1.52083	0.00953	1.5052	0.01234	0.08022	0.01234	1.03609	0.01234	2.06723	0.01234	0.63173	0.01234	0.2999
0.01699	0.74053	0.01293	0.93234	0.01293	0.78286	0.01293	1.43564	0.00997	1.49447	0.01293	0.06034	0.01293	0.89967	0.01293	1.99459	0.01293	0.58635	0.01293	0.27269
0.01781	0.64881	0.01354	0.89968	0.01354	0.66858	0.01354	1.34607	0.01043	1.48534	0.01354	0.04514	0.01354	0.76938	0.01354	1.90053	0.01354	0.54629	0.01354	0.25842
0.01867	0.56037	0.01418	0.86675	0.01418	0.56241	0.01418	1.25241	0.01091	1.47847	0.01418	0.03397	0.01418	0.64764	0.01418	1.78823	0.01418	0.5118	0.01418	0.25613
0.01958	0.47678	0.01485	0.83393	0.01485	0.46595	0.01485	1.15519	0.01141	1.47437	0.01485	0.02625	0.01485	0.53633	0.01485	1.66125	0.01485	0.48328	0.01485	0.26495
0.02053	0.39938	0.01555	0.80159	0.01555	0.38036	0.01555	1.0552	0.01194	1.4734	0.01555	0.02154	0.01555	0.43675	0.01555	1.52341	0.01555	0.46129	0.01555	0.28416
0.02152	0.32923	0.01628	0.77007	0.01628	0.3063	0.01628	0.95358	0.01249	1.47564	0.01628	0.01954	0.01628	0.3496	0.01628	1.37862	0.01628	0.44645	0.01628	0.31313
0.02257	0.267	0.01705	0.73968	0.01705	0.24404	0.01705	0.85168	0.01307	1.48087	0.01705	0.0201	0.01705	0.27496	0.01705	1.23074	0.01705	0.43944	0.01705	0.35136
0.02366	0.21303	0.01786	0.71069	0.01786	0.1935	0.01786	0.75109	0.01367	1.48848	0.01786	0.02321	0.01786	0.21242	0.01786	1.08345	0.01786	0.44085	0.01786	0.39835
0.02481	0.16734	0.0187	0.68332	0.0187	0.15432	0.0187	0.65345	0.0143	1.4975	0.0187	0.02906	0.0187	0.16115	0.0187	0.94012	0.0187	0.45107	0.0187	0.45352
0.02601	0.12964	0.01959	0.65771	0.01959	0.12605	0.01959	0.5604	0.01496	1.50652	0.01959	0.03796	0.01959	0.12002	0.01959	0.8037	0.01959	0.47018	0.01959	0.5161
0.02727	0.09946	0.02051	0.63395	0.02051	0.10818	0.02051	0.4734	0.01565	1.51383	0.02051	0.05036	0.02051	0.08774	0.02051	0.67661	0.02051	0.49786	0.02051	0.58507
0.0286	0.07617	0.02148	0.61206	0.02148	0.10026	0.02148	0.39366	0.01637	1.51738	0.02148	0.06685	0.02148	0.06295	0.02148	0.56068	0.02148	0.53329	0.02148	0.65904
0.02998	0.05912	0.0225	0.592	0.0225	0.10195	0.0225	0.32206	0.01712	1.51502	0.0225	0.08804	0.0225	0.04433	0.0225	0.45712	0.0225	0.57514	0.0225	0.73624
0.03144	0.04763	0.02356	0.57366	0.02356	0.11305	0.02356	0.25911	0.01791	1.50457	0.02356	0.11458	0.02356	0.03065	0.02356	0.36654	0.02356	0.62159	0.02356	0.8145
0.03296	0.04112	0.02467	0.5569	0.02467	0.13344	0.02467	0.20493	0.01873	1.48406	0.02467	0.14705	0.02467	0.02085	0.02467	0.28893	0.02467	0.6704	0.02467	0.89139
0.03456	0.03911	0.02584	0.54157	0.02584	0.16307	0.02584	0.15933	0.0196	1.45186	0.02584	0.18585	0.02584	0.01401	0.02584	0.22382	0.02584	0.71904	0.02584	0.96422
0.03623	0.04126	0.02706	0.52748	0.02706	0.20187	0.02706	0.1218	0.0205	1.4069	0.02706	0.23115	0.02706	0.00942	0.02706	0.17033	0.02706	0.76489	0.02706	1.03031
0.03799	0.04736	0.02834	0.51448	0.02834	0.24963	0.02834	0.09168	0.02144	1.3488	0.02834	0.28277	0.02834	0.00651	0.02834	0.12731	0.02834	0.80539	0.02834	1.08705
0.03983	0.05729	0.02968	0.50243	0.02968	0.30591	0.02968	0.06816	0.02243	1.27789	0.02968	0.34008	0.02968	0.00493	0.02968	0.09344	0.02968	0.8383	0.02968	1.13218
0.04177	0.07107	0.03108	0.49123	0.03108	0.36998	0.03108	0.05044	0.02346	1.19532	0.03108	0.40198	0.03108	0.00445	0.03108	0.06732	0.03108	0.86181	0.03108	1.16386
0.04379	0.08874	0.03255	0.48084	0.03255	0.44072	0.03255	0.03777	0.02455	1.10292	0.03255	0.46683	0.03255	0.005	0.03255	0.04762	0.03255	0.8747	0.03255	1.18084
0.04591	0.11038	0.03409	0.47125	0.03409	0.51661	0.03409	0.02953	0.02568	1.00309	0.03409	0.53256	0.03409	0.00667	0.03409	0.03308	0.03409	0.87641	0.03409	1.18254
0.04814	0.13607	0.0357	0.46249	0.0357	0.59575	0.0357	0.0253	0.02686	0.89866	0.0357	0.59665	0.0357	0.0097	0.0357	0.02259	0.0357	0.86701	0.0357	1.169
0.05048	0.16581	0.03738	0.45463	0.03738	0.67594	0.03738	0.02489	0.0281	0.79262	0.03738	0.65639	0.03738	0.01451	0.03738	0.01522	0.03738	0.84721	0.03738	1.14091
0.05292	0.19951	0.03915	0.44772	0.03915	0.75474	0.03915	0.02836	0.02939	0.68793	0.03915	0.70898	0.03915	0.02166	0.03915	0.01021	0.03915	0.81818	0.03915	1.09951
0.05549	0.23697	0.041	0.4418	0.041	0.82964	0.041	0.03606	0.03075	0.58733	0.041	0.75179	0.041	0.03193	0.041	0.00698	0.041	0.78146	0.041	1.04646
0.05818	0.27781	0.04294	0.43686	0.04294	0.89816	0.04294	0.04862	0.03216	0.49313	0.04294	0.7826	0.04294	0.04624	0.04294	0.00513	0.04294	0.73882	0.04294	0.98373
0.061	0.32146	0.04497	0.43283	0.04497	0.95801	0.04497	0.06689	0.03364	0.40714	0.04497	0.79974	0.04497	0.06572	0.04497	0.0044	0.04497	0.69207	0.04497	0.91349
0.06396	0.36716	0.04709	0.42956	0.04709	1.00719	0.04709	0.09193	0.03519	0.33059	0.04709	0.80229	0.04709	0.09158	0.04709	0.00468	0.04709	0.64299	0.04709	0.83797
0.06706	0.41392	0.04932	0.42683	0.04932	1.04411	0.04932	0.12494	0.03681	0.26416	0.04932	0.79017	0.04932	0.12511	0.04932	0.00605	0.04932	0.59322	0.04932	0.75941
0.07031	0.46057	0.05165	0.42436	0.05165	1.06763	0.05165	0.16708	0.03851	0.208	0.05165	0.76411	0.05165	0.16754	0.05165	0.00869	0.05165	0.54422	0.05165	0.67995
0.07372	0.50573	0.05409	0.4218	0.05409	1.07707	0.05409	0.21945	0.04028	0.16185	0.05409	0.72558	0.05409	0.21991	0.05409	0.01299	0.05409	0.49724	0.05409	0.60161
0.0773	0.54795	0.05664	0.41883	0.05664	1.07228	0.05664	0.28281	0.04214	0.12514	0.05664	0.67669	0.05664	0.28294	0.05664	0.01947	0.05664	0.45339	0.05664	0.52624
0.08105	0.58569	0.05932	0.41513	0.05932	1.05356	0.05932	0.3575	0.04408	0.09713	0.05932	0.61995	0.05932	0.35682	0.05932	0.02889	0.05932	0.41361	0.05932	0.45548
0.08498	0.61749	0.06212	0.41044	0.06212	1.02164	0.06212	0.44322	0.04611	0.07699	0.06212	0.55806	0.06212	0.44108	0.06212	0.04214	0.06212	0.37878	0.06212	0.39076
0.0891	0.64204	0.06506	0.4046	0.06506	0.97768	0.06506	0.53894	0.04824	0.06393	0.06506	0.49373	0.06506	0.53445	0.06506	0.06034	0.06506	0.34975	0.06506	0.3333
0.09342	0.65828	0.06813	0.39761	0.06813	0.92317	0.06813	0.64278	0.05046	0.05725	0.06813	0.42947	0.06813	0.63475	0.06813	0.08472	0.06813	0.32735	0.06813	0.2841
0.09795	0.66548	0.07135	0.38958	0.07135	0.85989	0.07135	0.75201	0.05278	0.05642	0.07135	0.3674	0.07135	0.73894	0.07135	0.11661	0.07135	0.31244	0.07135	0.24395
0.1027	0.66334	0.07472	0.38075	0.07472	0.78985	0.07472	0.86314	0.05521	0.06109	0.07472	0.30923	0.07472	0.84319	0.07472	0.15734	0.07472	0.30588	0.07472	0.21342
0.10768	0.65196	0.07825	0.3715	0.07825	0.7152	0.07825	0.97206	0.05776	0.07109	0.07825	0.25618	0.07825	0.94309	0.07825	0.20809	0.07825	0.30848	0.07825	0.1929
0.1129	0.63188	0.08195	0.3623	0.08195	0.63813	0.08195	1.07432	0.06042	0.08645	0.08195	0.20898	0.08195	1.03394	0.08195	0.26977	0.08195	0.32097	0.08195	0.18264
0.11838	0.60399	0.08582	0.35361	0.08582	0.56081	0.08582	1.16544	0.0632	0.10734	0.08582	0.16793	0.08582	1.11109	0.08582	0.3428	0.08582	0.34385	0.08582	0.1827
0.12412	0.5695	0.08987	0.34593	0.08987	0.48523	0.08987	1.24125	0.06611	0.13403	0.08987	0.13299	0.08987	1.17034	0.08987	0.42698	0.08987	0.37736	0.08987	0.19303
0.13014	0.52978	0.09412	0.33965	0.09412	0.41316	0.09412	1.29822	0.06916	0.16689	0.09412	0.10384	0.09412	1.20834	0.09412	0.5213	0.09412	0.42132	0.09412	0.21345
0.13645	0.48634	0.09857	0.33507	0.09857	0.34605	0.09857	1.33376	0.07235	0.20626	0.09857	0.07996	0.09857	1.22285	0.09857	0.62384	0.09857	0.47508	0.09857	0.24365
0.14306	0.44065	0.10322	0.33235	0.10322	0.285	0.10322	1.34645	0.07568	0.25246	0.10322	0.06074	0.10322	1.21303	0.10322	0.73176	0.10322	0.53749	0.10322	0.28319
0.15	0.39411	0.1081	0.3315	0.1081	0.23072	0.1081	1.33609	0.07916	0.30564	0.1081	0.04553	0.1081	1.17946	0.1081	0.84135	0.1081	0.60687	0.1081	0.3315
0.15727	0.34798	0.11321	0.33242	0.11321	0.18353	0.11321	1.3037	0.08281	0.36575	0.11321	0.03368	0.11321	1.1241	0.11321	0.9482	0.11321	0.68104	0.11321	0.38781
0.1649	0.30331	0.11856	0.33487	0.11856	0.1434	0.11856	1.25139	0.08663	0.43246	0.11856	0.02459	0.11856	1.05011	0.11856	1.04745	0.11856	0.75746	0.11856	0.45117
0.1729	0.26097	0.12416	0.33857	0.12416	0.11003	0.12416	1.18214	0.09062	0.50505	0.12416	0.01772	0.12416	0.96157	0.12416	1.13417	0.12416	0.83332	0.12416	0.5204
0.18128	0.22161	0.13003	0.34325	0.13003	0.08289	0.13003	1.09952	0.09479	0.58241	0.13003	0.0126	0.13003	0.86305	0.13003	1.20374	0.13003	0.90573	0.13003	0.59405
0.19007	0.18568	0.13617	0.34867	0.13617	0.0613	0.13617	1.00736	0.09916	0.66297	0.13617	0.00884	0.13617	0.75928	0.13617	1.25228	0.13617	0.97186	0.13617	0.67038
0.19929	0.15345	0.14261	0.3547	0.14261	0.04448	0.14261	0.90952	0.10373	0.74468	0.14261	0.00612	0.14261	0.65476	0.14261	1.27697	0.14261	1.02913	0.14261	0.74737
0.20895	0.12504	0.14934	0.36131	0.14934	0.03168	0.14934	0.8096	0.10851	0.82514	0.14934	0.00417	0.14934	0.55344	0.14934	1.27635	0.14934	1.07533	0.14934	0.82272
0.21909	0.1004	0.1564	0.36862	0.1564	0.02215	0.1564	0.71075	0.1135	0.90162	0.1564	0.00281	0.1564	0.45853	0.1564	1.25046	0.1564	1.10874	0.1564	0.8939
0.22971	0.07941	0.16379	0.37688	0.16379	0.01521	0.16379	0.61561	0.11873	0.97125	0.16379	0.00186	0.16379	0.37238	0.16379	1.20084	0.16379	1.12817	0.16379	0.95824
0.24085	0.06183	0.17153	0.38637	0.17153	0.01029	0.17153	0.52618	0.1242	1.03117	0.17153	0.00121	0.17153	0.29642	0.17153	1.13034	0.17153	1.13298	0.17153	1.01306
0.25253	0.04737	0.17963	0.39741	0.17963	0.0069	0.17963	0.4439	0.12992	1.07876	0.17963	0.000779171	0.17963	0.23128	0.17963	1.0429	0.17963	1.12313	0.17963	1.05581
0.26478	0.03569	0.18812	0.41025	0.18812	0.00467	0.18812	0.36966	0.13591	1.11183	0.18812	0.000492307	0.18812	0.17689	0.18812	0.94317	0.18812	1.09904	0.18812	1.08427
0.27762	0.02643	0.19701	0.42496	0.19701	0.00333	0.19701	0.30385	0.14217	1.12879	0.19701	0.000305923	0.19701	0.1326	0.19701	0.83608	0.19701	1.06164	0.19701	1.0967
0.29108	0.01924	0.20632	0.44141	0.20632	0.00268	0.20632	0.2465	0.14872	1.12883	0.20632	0.000186894	0.20632	0.09744	0.20632	0.72647	0.20632	1.01224	0.20632	1.09206
0.30519	0.01375	0.21607	0.4592	0.21607	0.00266	0.21607	0.19733	0.15557	1.11197	0.21607	0.000112209	0.21607	0.07018	0.21607	0.61873	0.21607	0.9525	0.21607	1.07008
0.31999	0.00964	0.22628	0.47763	0.22628	0.00326	0.22628	0.15583	0.16274	1.07905	0.22628	6.61868e-05	0.22628	0.04954	0.22628	0.51653	0.22628	0.88433	0.22628	1.03139
0.33551	0.00664	0.23697	0.49572	0.23697	0.00457	0.23697	0.12135	0.17024	1.0317	0.23697	3.83438e-05	0.23697	0.03428	0.23697	0.42267	0.23697	0.80985	0.23697	0.97743
0.35178	0.00449	0.24816	0.51226	0.24816	0.00679	0.24816	0.09315	0.17808	0.97219	0.24816	2.18115e-05	0.24816	0.02326	0.24816	0.33901	0.24816	0.73126	0.24816	0.91043
0.36884	0.00297	0.25989	0.52591	0.25989	0.01022	0.25989	0.07046	0.18628	0.90326	0.25989	1.21798e-05	0.25989	0.01546	0.25989	0.26653	0.25989	0.65079	0.25989	0.83322
0.38673	0.00193	0.27217	0.53532	0.27217	0.01526	0.27217	0.05248	0.19486	0.82792	0.27217	6.67531e-06	0.27217	0.01008	0.27217	0.20539	0.27217	0.57059	0.27217	0.74902
0.40548	0.00123	0.28503	0.53925	0.28503	0.02243	0.28503	0.03849	0.20384	0.74926	0.28503	3.59002e-06	0.28503	0.00644	0.28503	0.15514	0.28503	0.49264	0.28503	0.6612
0.42514	0.000768026	0.2985	0.53671	0.2985	0.0324	0.2985	0.02778	0.21323	0.67021	0.2985	1.89431e-06	0.2985	0.00404	0.2985	0.11487	0.2985	0.41867	0.2985	0.57303
0.44576	0.000469951	0.3126	0.52703	0.3126	0.0459	0.3126	0.01972	0.22305	0.59348	0.3126	9.80553e-07	0.3126	0.00249	0.3126	0.08337	0.3126	0.35007	0.3126	0.48747
0.46738	0.000281785	0.32737	0.51003	0.32737	0.06377	0.32737	0.01378	0.23333	0.52137	0.32737	4.97861e-07	0.32737	0.00151	0.32737	0.05932	0.32737	0.28788	0.32737	0.40698
0.49004	0.000165548	0.34284	0.48593	0.34284	0.08688	0.34284	0.00948	0.24408	0.45575	0.34284	2.47923e-07	0.34284	0.000925041	0.34284	0.04138	0.34284	0.23275	0.34284	0.33346
0.5138	9.52858e-05	0.35904	0.45545	0.35904	0.11609	0.35904	0.00644	0.25532	0.39805	0.35904	1.21076e-07	0.35904	0.000595777	0.35904	0.02832	0.35904	0.18495	0.35904	0.26816
0.53872	5.37277e-05	0.376	0.41967	0.376	0.15212	0.376	0.00437	0.26709	0.34923	0.376	5.79834e-08	0.376	0.000448877	0.376	0.01904	0.376	0.14443	0.376	0.21172
0.56484	2.96772e-05	0.39377	0.37997	0.39377	0.1955	0.39377	0.00302	0.27939	0.30988	0.39377	2.72289e-08	0.39377	0.000448115	0.39377	0.01262	0.39377	0.11084	0.39377	0.16425
0.59223	1.60608e-05	0.41237	0.33788	0.41237	0.24646	0.41237	0.00225	0.29226	0.28021	0.41237	1.25391e-08	0.41237	0.000592029	0.41237	0.00834	0.41237	0.08365	0.41237	0.12541
0.62095	8.52368e-06	0.43186	0.29499	0.43186	0.30478	0.43186	0.00196	0.30572	0.26016	0.43186	5.66639e-09	0.43186	0.000913311	0.43186	0.00562	0.43186	0.0622	0.43186	0.09459
0.65107	4.45593e-06	0.45226	0.25279	0.45226	0.36981	0.45226	0.00213	0.31981	0.24944	0.45226	2.52412e-09	0.45226	0.00148	0.45226	0.00409	0.45226	0.04576	0.45226	0.07096
0.68264	2.34149e-06	0.47363	0.21258	0.47363	0.44031	0.47363	0.00281	0.33454	0.24755	0.47363	1.13924e-09	0.47363	0.00242	0.47363	0.00349	0.47363	0.03365	0.47363	0.05365
0.71574	1.34328e-06	0.49601	0.17539	0.49601	0.51454	0.49601	0.00414	0.34995	0.25385	0.49601	6.01634e-10	0.49601	0.0039	0.49601	0.00372	0.49601	0.02524	0.49601	0.04183
0.75045	1.05816e-06	0.51944	0.14196	0.51944	0.59027	0.51944	0.00632	0.36607	0.2676	0.51944	5.55877e-10	0.51944	0.00617	0.51944	0.00477	0.51944	0.02008	0.51944	0.03474
0.78684	1.40126e-06	0.54399	0.11271	0.54399	0.6649	0.54399	0.00969	0.38294	0.28792	0.54399	1.00639e-09	0.54399	0.00959	0.54399	0.00679	0.54399	0.01782	0.54399	0.03183
0.825	2.60449e-06	0.56969	0.08778	0.56969	0.73564	0.56969	0.01471	0.40058	0.31387	0.56969	2.35436e-09	0.56969	0.01462	0.56969	0.01	0.56969	0.01837	0.56969	0.03269
0.865	5.34486e-06	0.59661	0.06707	0.59661	0.79965	0.59661	0.02196	0.41903	0.34443	0.59661	5.71381e-09	0.59661	0.02186	0.59661	0.01479	0.59661	0.02179	0.59661	0.03714
0.90695	1.10575e-05	0.6248	0.05031	0.6248	0.85431	0.6248	0.0322	0.43834	0.37846	0.6248	1.37221e-08	0.6248	0.03206	0.6248	0.02164	0.6248	0.02839	0.6248	0.04516
0.95093	2.25446e-05	0.65432	0.03711	0.65432	0.89739	0.65432	0.04632	0.45853	0.4148	0.65432	3.23518e-08	0.65432	0.0461	0.65432	0.03117	0.65432	0.03868	0.65432	0.05695
0.99704	4.50713e-05	0.68524	0.027	0.68524	0.92723	0.68524	0.0654	0.47966	0.45218	0.68524	7.47823e-08	0.68524	0.06504	0.68524	0.04411	0.68524	0.05335	0.68524	0.07285
1.04539	8.82593e-05	0.71761	0.01953	0.71761	0.94284	0.71761	0.0906	0.50175	0.4893	0.71761	1.69446e-07	0.71761	0.09002	0.71761	0.0613	0.71761	0.07326	0.71761	0.09333
1.09609	0.000169248	0.75152	0.01428	0.75152	0.94398	0.75152	0.12317	0.52487	0.52483	0.75152	3.76345e-07	0.75152	0.12226	0.75152	0.08367	0.75152	0.0994	0.75152	0.11897
1.14924	0.000317813	0.78703	0.01089	0.78703	0.93115	0.78703	0.16438	0.54905	0.55746	0.78703	8.19332e-07	0.78703	0.16295	0.78703	0.11217	0.78703	0.13281	0.78703	0.1504
1.20497	0.000584387	0.82421	0.00912	0.82421	0.90552	0.82421	0.21539	0.57434	0.58595	0.82421	1.74845e-06	0.82421	0.2132	0.82421	0.14776	0.82421	0.17452	0.82421	0.1883
1.2634	0.00105	0.86316	0.0088	0.86316	0.86883	0.86316	0.27717	0.6008	0.60919	0.86316	3.65738e-06	0.86316	0.2739	0.86316	0.19132	0.86316	0.22547	0.86316	0.23329
1.32467	0.00186	0.90394	0.0099	0.90394	0.82324	0.90394	0.3504	0.62848	0.62624	0.90394	7.4991e-06	0.90394	0.34558	0.90394	0.24356	0.90394	0.28642	0.90394	0.28592
1.38891	0.0032	0.94665	0.01248	0.94665	0.77118	0.94665	0.43533	0.65743	0.63644	0.94665	1.50721e-05	0.94665	0.42838	0.94665	0.30503	0.94665	0.35787	0.94665	0.34664
1.45626	0.00542	0.99138	0.01674	0.99138	0.71522	0.99138	0.53174	0.68771	0.6394	0.99138	2.9694e-05	0.99138	0.5219	0.99138	0.37598	0.99138	0.43998	0.99138	0.41573
1.52688	0.00897	1.03822	0.02298	1.03822	0.65795	1.03822	0.63884	0.7194	0.63506	1.03822	5.73449e-05	1.03822	0.62518	1.03822	0.45634	1.03822	0.53253	1.03822	0.49326
1.60092	0.01454	1.08728	0.03161	1.08728	0.60183	1.08728	0.75531	0.75254	0.62371	1.08728	0.000108557	1.08728	0.7367	1.08728	0.54574	1.08728	0.63489	1.08728	0.57908
1.67856	0.0231	1.13865	0.04315	1.13865	0.54916	1.13865	0.8793	0.78721	0.60597	1.13865	0.000201445	1.13865	0.85443	1.13865	0.64344	1.13865	0.74604	1.13865	0.67282
1.75995	0.03592	1.19245	0.05821	1.19245	0.50199	1.19245	1.00855	0.82347	0.58275	1.19245	0.00036644	1.19245	0.97593	1.19245	0.74839	1.19245	0.86461	1.19245	0.77386
1.8453	0.05472	1.2488	0.07749	1.2488	0.46208	1.2488	1.14049	0.86141	0.55526	1.2488	0.000653431	1.2488	1.0985	1.2488	0.85925	1.2488	0.98892	1.2488	0.88135
1.93478	0.08164	1.3078	0.10178	1.3078	0.43088	1.3078	1.27242	0.90109	0.52487	1.3078	0.00114	1.3078	1.21937	1.3078	0.97448	1.3078	1.11711	1.3078	0.99425
2.02861	0.11932	1.36959	0.13191	1.36959	0.40952	1.36959	1.40166	0.9426	0.49313	1.36959	0.00196	1.36959	1.33585	1.36959	1.09236	1.36959	1.24717	1.36959	1.11132
2.12698	0.17081	1.43431	0.16879	1.43431	0.3988	1.43431	1.5257	0.98602	0.46168	1.43431	0.00329	1.43431	1.44553	1.43431	1.21108	1.43431	1.37709	1.43431	1.23118
2.23012	0.23955	1.50208	0.21333	1.50208	0.39918	1.50208	1.64234	1.03145	0.43218	1.50208	0.00542	1.50208	1.54643	1.50208	1.32882	1.50208	1.50493	1.50208	1.35234
2.33827	0.32915	1.57305	0.26645	1.57305	0.41088	1.57305	1.74977	1.07897	0.40629	1.57305	0.00874	1.57305	1.63705	1.57305	1.4438	1.57305	1.62887	1.57305	1.47328
2.45166	0.44315	1.64737	0.32906	1.64737	0.43386	1.64737	1.84667	1.12867	0.3856	1.64737	0.01384	1.64737	1.71648	1.64737	1.55436	1.64737	1.74731	1.64737	1.59247
2.57055	0.5847	1.72521	0.40199	1.72521	0.46791	1.72521	1.93216	1.18067	0.37155	1.72521	0.02149	1.72521	1.78436	1.72521	1.65907	1.72521	1.85889	1.72521	1.7085
2.6952	0.75617	1.80673	0.486	1.80673	0.51273	1.80673	2.00587	1.23506	0.36545	1.80673	0.03271	1.80673	1.84091	1.80673	1.75673	1.80673	1.96258	1.80673	1.82013
2.8259	0.95873	1.89209	0.58166	1.89209	0.56797	1.89209	2.06787	1.29195	0.3684	1.89209	0.04881	1.89209	1.88677	1.89209	1.84652	1.89209	2.05769	1.89209	1.92642
2.96294	1.19198	1.98149	0.68938	1.98149	0.63336	1.98149	2.11858	1.35147	0.38123	1.98149	0.07144	1.98149	1.92302	1.98149	1.92802	1.98149	2.14389	1.98149	2.02677
3.10662	1.45369	2.07512	0.8093	2.07512	0.70871	2.07512	2.15881	1.41373	0.4045	2.07512	0.10255	2.07512	1.95102	2.07512	2.00128	2.07512	2.22126	2.07512	2.12104
3.25727	1.73969	2.17317	0.94127	2.17317	0.79393	2.17317	2.18961	1.47886	0.43851	2.17317	0.14439	2.17317	1.97234	2.17317	2.0668	2.17317	2.29022	2.17317	2.20954
3.41522	2.04392	2.27585	1.08481	2.27585	0.88908	2.27585	2.21221	1.54699	0.48322	2.27585	0.19943	2.27585	1.98864	2.27585	2.12553	2.27585	2.35157	2.27585	2.29303
3.58084	2.3588	2.38338	1.23906	2.38338	0.99422	2.38338	2.22798	1.61825	0.53834	2.38338	0.27026	2.38338	2.00162	2.38338	2.17879	2.38338	2.40636	2.38338	2.37264
3.75448	2.67578	2.49599	1.40277	2.49599	1.10943	2.49599	2.23831	1.6928	0.60334	2.49599	0.35939	2.49599	2.01283	2.49599	2.22816	2.49599	2.45579	2.49599	2.44975
3.93655	2.98606	2.61393	1.57431	2.61393	1.2346	2.61393	2.24451	1.77079	0.67752	2.61393	0.46908	2.61393	2.02368	2.61393	2.27527	2.61393	2.50114	2.61393	2.52582
4.12744	3.28147	2.73743	1.75167	2.73743	1.36934	2.73743	2.24773	1.85236	0.76007	2.73743	0.60108	2.73743	2.03525	2.73743	2.32164	2.73743	2.54353	2.73743	2.60212
4.3276	3.55526	2.86677	1.93249	2.86677	1.51281	2.86677	2.24888	1.9377	0.85016	2.86677	0.75641	2.86677	2.04827	2.86677	2.36847	2.86677	2.58387	2.86677	2.67962
4.53746	3.80284	3.00223	2.11407	3.00223	1.66364	3.00223	2.24854	2.02696	0.94697	3.00223	0.93511	3.00223	2.063	3.00223	2.41648	3.00223	2.62266	3.00223	2.75866
4.75749	4.02225	3.14408	2.2935	3.14408	1.81978	3.14408	2.24691	2.12034	1.04978	3.14408	1.13614	3.14408	2.07927	3.14408	2.46572	3.14408	2.65989	3.14408	2.83892
4.9882	4.21425	3.29264	2.46769	3.29264	1.97859	3.29264	2.24382	2.21802	1.15798	3.29264	1.35731	3.29264	2.09639	3.29264	2.51555	3.29264	2.69506	3.29264	2.9193
5.23009	4.38209	3.44821	2.6335	3.44821	2.13683	3.44821	2.23874	2.3202	1.27107	3.44821	1.59534	3.44821	2.11326	3.44821	2.56467	3.44821	2.72714	3.44821	2.99793
5.48371	4.53092	3.61114	2.78788	3.61114	2.29084	3.61114	2.23084	2.42709	1.38861	3.61114	1.84609	3.61114	2.12849	3.61114	2.61119	3.61114	2.7547	3.61114	3.07236
5.74963	4.66681	3.78176	2.92807	3.78176	2.43685	3.78176	2.21911	2.5389	1.51021	3.78176	2.10482	3.78176	2.14046	3.78176	2.65283	3.78176	2.77606	3.78176	3.13975
6.02845	4.79573	3.96045	3.05177	3.96045	2.57121	3.96045	2.20253	2.65586	1.63539	3.96045	2.36666	3.96045	2.14757	3.96045	2.68722	3.96045	2.78948	3.96045	3.19719
6.32079	4.92232	4.14758	3.15736	4.14758	2.69081	4.14758	2.18015	2.77821	1.76352	4.14758	2.62703	4.14758	2.14842	4.14758	2.71218	4.14758	2.7934	4.14758	3.24207
6.6273	5.04895	4.34355	3.24405	4.34355	2.79336	4.34355	2.15131	2.9062	1.89372	4.34355	2.88209	4.34355	2.14196	4.34355	2.72601	4.34355	2.78669	4.34355	3.27238
6.94868	5.17492	4.54878	3.31202	4.54878	2.87772	4.54878	2.11573	3.04008	2.02479	4.54878	3.12905	4.54878	2.1277	4.54878	2.72772	4.54878	2.76883	4.54878	3.28707
7.28564	5.29619	4.76371	3.36249	4.76371	2.944	4.76371	2.07361	3.18013	2.15519	4.76371	3.36645	4.76371	2.10574	4.76371	2.71726	4.76371	2.74001	4.76371	3.28615
7.63895	5.40547	4.98879	3.39761	4.98879	2.9936	4.98879	2.02563	3.32663	2.283	4.98879	3.59411	4.98879	2.07685	4.98879	2.69552	4.98879	2.70122	4.98879	3.27082
8.00938	5.49289	5.22451	3.42032	5.22451	3.02908	5.22451	1.97293	3.47988	2.40602	5.22451	3.813	5.22451	2.04238	5.22451	2.66426	5.22451	2.65414	5.22451	3.24333
8.39778	5.54698	5.47136	3.43403	5.47136	3.05383	5.47136	1.91698	3.6402	2.52188	5.47136	4.02483	5.47136	2.0041	5.47136	2.62595	5.47136	2.60097	5.47136	3.20674
8.80502	5.55605	5.72988	3.44224	5.72988	3.07163	5.72988	1.85944	3.80789	2.62819	5.72988	4.23151	5.72988	1.96401	5.72988	2.58341	5.72988	2.5442	5.72988	3.16453
9.232	5.50964	6.00061	3.4481	6.00061	3.08613	6.00061	1.80196	3.98331	2.72273	6.00061	4.43453	6.00061	1.92407	6.00061	2.53948	6.00061	2.48631	6.00061	3.12017
9.67968	5.39984	6.28414	3.45397	6.28414	3.10034	6.28414	1.74595	4.16682	2.80373	6.28414	4.63429	6.28414	1.88591	6.28414	2.49661	6.28414	2.42941	6.28414	3.07663
10.1491	5.2225	6.58106	3.46103	6.58106	3.11608	6.58106	1.69241	4.35877	2.87003	6.58106	4.82955	6.58106	1.85063	6.58106	2.45652	6.58106	2.37499	6.58106	3.03594
10.6412	4.97784	6.89201	3.46901	6.89201	3.13369	6.89201	1.6418	4.55957	2.92123	6.89201	5.01703	6.89201	1.81857	6.89201	2.41989	6.89201	2.32367	6.89201	2.99887
11.1573	4.6707	7.21765	3.47606	7.21765	3.15182	7.21765	1.59395	4.76962	2.95782	7.21765	5.19128	7.21765	1.78926	7.21765	2.38627	7.21765	2.27509	7.21765	2.96474
11.6983	4.31017	7.55868	3.47884	7.55868	3.16744	7.55868	1.54804	4.98935	2.98115	7.55868	5.34482	7.55868	1.76138	7.55868	2.35403	7.55868	2.22796	7.55868	2.93146
12.2656	3.90877	7.91583	3.47283	7.91583	3.17616	7.91583	1.50274	5.2192	2.9933	7.91583	5.4686	7.91583	1.73292	7.91583	2.32055	7.91583	2.1801	7.91583	2.8957
12.8604	3.48129	8.28984	3.45269	8.28984	3.17262	8.28984	1.45632	5.45964	2.99689	8.28984	5.55276	8.28984	1.70136	8.28984	2.28249	8.28984	2.1288	8.28984	2.85327
13.484	3.04345	8.68153	3.41293	8.68153	3.15111	8.68153	1.40687	5.71115	2.99476	8.68153	5.5876	8.68153	1.66401	8.68153	2.23619	8.68153	2.07105	8.68153	2.79962
14.1379	2.61056	9.09173	3.34852	9.09173	3.10627	9.09173	1.35257	5.97425	2.98963	9.09173	5.56459	9.09173	1.61827	9.09173	2.17814	9.09173	2.00399	9.09173	2.73037
14.8235	2.19627	9.52131	3.25548	9.52131	3.03375	9.52131	1.2919	6.24948	2.9837	9.52131	5.47745	9.52131	1.56199	9.52131	2.10541	9.52131	1.92524	9.52131	2.64191
15.5424	1.81176	9.97119	3.13147	9.97119	2.93075	9.97119	1.22382	6.53738	2.97835	9.97119	5.32298	9.97119	1.49374	9.97119	2.01604	9.97119	1.83325	9.97119	2.53187
16.2961	1.46512	10.4423	2.97612	10.4423	2.79646	10.4423	1.14797	6.83854	2.97386	10.4423	5.10163	10.4423	1.41301	10.4423	1.9093	10.4423	1.72749	10.4423	2.39942
17.0863	1.16124	10.9357	2.7912	10.9357	2.63224	10.9357	1.06472	7.15358	2.96933	10.9357	4.81775	10.9357	1.32029	10.9357	1.78585	10.9357	1.6086	10.9357	2.24547
17.9149	0.90193	11.4524	2.58053	11.4524	2.44154	11.4524	0.97513	7.48313	2.96263	11.4524	4.47936	11.4524	1.21704	11.4524	1.6477	11.4524	1.47833	11.4524	2.07262
18.7836	0.68639	11.9935	2.34969	11.9935	2.22962	11.9935	0.88087	7.82786	2.95059	11.9935	4.09758	11.9935	1.10558	11.9935	1.49799	11.9935	1.3394	11.9935	1.88493
19.6945	0.51176	12.5602	2.10553	12.5602	2.00308	12.5602	0.78408	8.18847	2.92933	12.5602	3.68577	12.5602	0.98887	12.5602	1.34079	12.5602	1.19526	12.5602	1.68755
20.6495	0.37379	13.1537	1.85557	13.1537	1.76928	13.1537	0.68712	8.5657	2.89462	13.1537	3.25837	13.1537	0.87021	13.1537	1.18061	13.1537	1.04975	13.1537	1.48624
21.6509	0.26743	13.7752	1.60741	13.7752	1.53568	13.7752	0.59242	8.9603	2.84242	13.7752	2.82985	13.7752	0.75295	13.7752	1.02206	13.7752	0.90676	13.7752	1.28686
22.7008	0.18741	14.4261	1.36807	14.4261	1.30925	14.4261	0.50222	9.37309	2.76929	14.4261	2.4136	14.4261	0.64025	14.4261	0.86946	14.4261	0.76991	14.4261	1.09487
23.8016	0.12863	15.1077	1.14355	15.1077	1.096	15.1077	0.4184	9.80489	2.67289	15.1077	2.02104	15.1077	0.53478	15.1077	0.72652	15.1077	0.64228	15.1077	0.91496
24.9558	0.08647	15.8215	0.9385	15.8215	0.90062	15.8215	0.34242	10.2566	2.55229	15.8215	1.66106	15.8215	0.43863	15.8215	0.59609	15.8215	0.52624	15.8215	0.75076
26.166	0.05693	16.5691	0.75601	16.5691	0.72629	16.5691	0.27519	10.7291	2.40811	16.5691	1.33968	16.5691	0.35317	16.5691	0.48008	16.5691	0.42332	16.5691	0.60469
27.4349	0.03671	17.3519	0.59763	17.3519	0.57468	17.3519	0.21711	11.2233	2.2426	17.3519	1.0601	17.3519	0.27908	17.3519	0.37946	17.3519	0.33426	17.3519	0.47797
28.7653	0.02318	18.1718	0.46353	18.1718	0.44608	18.1718	0.16811	11.7404	2.05945	18.1718	0.82292	18.1718	0.21639	18.1718	0.29428	18.1718	0.259	18.1718	0.3707
30.1602	0.01433	19.0304	0.35269	19.0304	0.33965	19.0304	0.12773	12.2812	1.8635	19.0304	0.62658	19.0304	0.1646	19.0304	0.2239	19.0304	0.19691	19.0304	0.28204
31.6228	0.00868	19.9296	0.26322	19.9296	0.25363	19.9296	0.09522	12.847	1.6603	19.9296	0.46791	19.9296	0.12282	19.9296	0.16709	19.9296	0.14686	19.9296	0.21049
		20.8713	0.19267	20.8713	0.18575	20.8713	0.06963	13.4388	1.45573	20.8713	0.34266	20.8713	0.08989	20.8713	0.1223	20.8713	0.10743	20.8713	0.15407
		21.8574	0.13831	21.8574	0.13339	21.8574	0.04994	14.0579	1.25546	21.8574	0.24607	21.8574	0.06451	21.8574	0.08779	21.8574	0.07708	21.8574	0.11059
		22.8902	0.09735	22.8902	0.09393	22.8902	0.03513	14.7056	1.06457	22.8902	0.17327	22.8902	0.04541	22.8902	0.06179	22.8902	0.05424	22.8902	0.07785
		23.9717	0.06719	23.9717	0.06485	23.9717	0.02423	15.383	0.88726	23.9717	0.11963	23.9717	0.03134	23.9717	0.04265	23.9717	0.03742	23.9717	0.05373
		25.1044	0.04547	25.1044	0.0439	25.1044	0.01639	16.0917	0.72663	25.1044	0.08097	25.1044	0.0212	25.1044	0.02886	25.1044	0.02532	25.1044	0.03636
		26.2905	0.03017	26.2905	0.02913	26.2905	0.01087	16.833	0.58459	26.2905	0.05374	26.2905	0.01407	26.2905	0.01915	26.2905	0.01679	26.2905	0.02412
		27.5328	0.01963	27.5328	0.01895	27.5328	0.00707	17.6085	0.46194	27.5328	0.03496	27.5328	0.00915	27.5328	0.01246	27.5328	0.01092	27.5328	0.01569
		28.8337	0.01252	28.8337	0.01209	28.8337	0.00451	18.4196	0.35846	28.8337	0.0223	28.8337	0.00584	28.8337	0.00794	28.8337	0.00696	28.8337	0.01001
		30.196	0.00782	30.196	0.00756	30.196	0.00282	19.2682	0.27313	30.196	0.01394	30.196	0.00365	30.196	0.00497	30.196	0.00435	30.196	0.00626
		31.6228	0.0048	31.6228	0.00463	31.6228	0.00173	20.1558	0.20431	31.6228	0.00855	31.6228	0.00224	31.6228	0.00304	31.6228	0.00267	31.6228	0.00383
								21.0844	0.15003
								22.0557	0.10815
								23.0718	0.07652
								24.1346	0.05313
								25.2465	0.03621
								26.4095	0.02422
								27.6261	0.01589
								28.8988	0.01024
								30.2301	0.00647
								31.6228	0.00401

## Sheet: Figure 5a
	Areal capacity (mAh cm–2)		Coulombic efficiency (%)
Cycle number	Co-rolled	Freestanding	Co-rolled	Freestanding
1	3.55414	3.50318	99.9	99.94
2	3.54268	3.49936	99.93	99.95
3	3.53758	3.50064	99.92	99.94
4	3.54013	3.49809	99.92	99.95
5	3.53885	3.49936	99.93	99.95
6	3.53758	3.49682	99.94	99.96
7	3.53631	3.49427	99.93	99.95
8	3.53503	3.53758	99.93	99.93
9	3.53503	3.51847	99.93	99.98
10	3.53121	3.50446	99.93	99.96
11	3.53121	3.50191	99.94	99.95
12	3.53248	3.50446	99.94	99.97
13	3.53376	3.50191	99.94	99.96
14	3.53121	3.49936	99.94	99.96
15	3.53121	3.49809	99.94	99.97
16	3.53376	3.49554	99.94	99.96
17	3.53121	3.4879	99.94	99.97
18	3.52866	3.49299	99.95	99.97
19	3.52994	3.49427	99.95	99.96
20	3.52484	3.49299	99.94	99.97
21	3.52484	3.49299	99.95	99.97
22	3.52739	3.49045	99.94	99.97
23	3.52357	3.49682	99.95	99.96
24	3.52229	3.49045	99.95	99.97
25	3.52102	3.48662	99.94	99.97
26	3.52102	3.49045	99.95	99.97
27	3.52102	3.48408	99.95	99.97
28	3.52102	3.48662	99.95	99.97
29	3.51975	3.48662	99.95	99.96
30	3.52357	3.48662	99.95	99.97
31	3.51975	3.4828	99.95	99.97
32	3.5172	3.48153	99.95	99.97
33	3.51975	3.4828	99.95	99.97
34	3.51975	3.4828	99.96	99.97
35	3.51847	3.48025	99.96	99.98
36	3.51338	3.48153	99.94	99.96
37	3.49936	3.48662	99.97	99.98
38	3.51338	3.48025	99.96	99.98
39	3.51465	3.47771	99.96	99.96
40	3.51465	3.48408	99.95	99.97
41	3.51338	3.48153	99.97	99.97
42	3.5121	3.47898	99.96	99.98
43	3.51083	3.47389	99.96	99.94
44	3.5121	3.44968	99.95	99.98
45	3.51083	3.47389	99.96	100
46	3.51083	3.47134	99.96	99.98
47	3.50955	3.47389	99.96	99.97
48	3.50828	3.47134	99.96	99.98
49	3.50955	3.46624	99.96	99.98
50	3.50828	3.46879	99.95	99.97
51	3.51083	3.47134	99.96	99.97
52	3.50828	3.46752	99.95	99.98
53	3.50701	3.47006	99.96	99.98
54	3.50828	3.46752	99.96	99.97
55	3.50446	3.46369	99.96	99.98
56	3.50573	3.46497	99.95	99.98
57	3.50573	3.46497	99.96	99.98
58	3.50573	3.46624	99.96	99.98
59	3.50446	3.46115	99.96	99.98
60	3.50446	3.46497	99.95	99.97
61	3.50446	3.46497	99.96	99.98
62	3.50701	3.45732	99.96	99.98
63	3.50191	3.46369	99.96	99.97
64	3.50064	3.46497	99.96	99.99
65	3.50191	3.45987	99.96	99.97
66	3.50191	3.46242	99.96	99.99
67	3.50191	3.4586	99.96	99.98
68	3.50064	3.46369	99.92	99.98
69	3.48535	3.46497	99.99	99.98
70	3.49936	3.45478	99.96	99.98
71	3.50064	3.45478	99.97	99.98
72	3.50064	3.45605	99.96	99.98
73	3.50064	3.45987	99.96	99.98
74	3.50064	3.4586	99.96	99.98
75	3.49936	3.47006	99.96	100.03
76	3.49936	3.43822	99.96	99.93
77	3.50064	3.45223	99.96	99.99
78	3.49809	3.44713	99.96	99.99
79	3.49936	3.45096	99.96	99.98
80	3.49682	3.45478	99.96	99.99
81	3.49809	3.4535	99.95	99.99
82	3.49809	3.44841	99.96	99.97
83	3.49809	3.45223	99.96	99.98
84	3.49809	3.44968	99.95	99.99
85	3.49809	3.44841	99.97	99.99
86	3.49554	3.44713	99.96	99.98
87	3.49809	3.44459	99.96	99.98
88	3.49682	3.44586	99.97	99.99
89	3.49809	3.44713	99.96	99.98
90	3.49554	3.44586	99.96	99.99
91	3.49554	3.44841	99.96	99.98
92	3.49809	3.44204	99.96	99.99
93	3.49682	3.44586	99.96	99.98
94	3.49554	3.44586	99.96	99.99
95	3.49554	3.44586	99.96	99.98
96	3.49299	3.44586	99.97	99.99
97	3.49427	3.44841	99.96	99.98
98	3.49682	3.44968	99.96	99.98
99	3.49299	3.45223	99.96	99.99
100	3.49299	3.44586	99.96	99.98
101	3.49427	3.44331	99.96	99.99
102	3.49299	3.44331	99.96	99.99
103	3.49299	3.44331	99.96	99.98
104	3.49172	3.44713	99.97	99.99
105	3.49299	3.44076	99.96	99.98
106	3.49172	3.44204	99.97	99.99
107	3.49172	3.44076	99.96	99.98
108	3.49299	3.44331	99.96	99.99
109	3.49554	3.44331	99.97	99.98
110	3.49299	3.44331	99.96	99.99
111	3.49299	3.44331	99.96	99.98
112	3.49427	3.44331	99.97	99.99
113	3.49172	3.44331	99.97	99.98
114	3.49172	3.44459	99.96	99.98
115	3.49172	3.44204	99.97	99.99
116	3.49172	3.44459	99.96	99.98
117	3.49172	3.44713	99.97	99.99
118	3.48917	3.44841	99.96	99.98
119	3.49045	3.44841	99.97	99.99
120	3.4879	3.44586	99.97	99.99
121	3.49045	3.44076	99.96	99.98
122	3.49045	3.44204	99.97	99.98
123	3.49045	3.43949	99.97	99.99
124	3.49172	3.43822	99.96	99.99
125	3.49045	3.44076	99.97	99.98
126	3.49172	3.44076	99.96	99.99
127	3.48917	3.43949	99.97	99.99
128	3.49045	3.44076	99.97	99.99
129	3.48917	3.44076	99.97	99.99
130	3.48917	3.44204	99.97	99.98
131	3.49045	3.44204	99.97	99.99
132	3.48917	3.44076	99.97	99.98
133	3.49045	3.44076	99.97	99.98
134	3.48917	3.44459	99.96	99.98
135	3.48662	3.44459	99.97	99.99
136	3.48662	3.44204	99.97	99.98
137	3.4879	3.44586	99.96	99.99
138	3.49045	3.44331	99.97	99.98
139	3.49045	3.44459	99.98	99.99
140	3.4879	3.44204	99.97	99.98
141	3.4879	3.43567	99.97	99.98
142	3.48917	3.43567	99.98	99.99
143	3.48917	3.43822	99.97	99.96
144	3.48917	3.43694	99.97	99.99
145	3.48662	3.43949	99.97	100
146	3.48662	3.43694	99.97	99.98
147	3.4879	3.43694	99.97	99.98
148	3.48662	3.43822	99.97	99.99
149	3.48535	3.43949	99.96	99.98
150	3.48535	3.43822	99.97	99.99
151	3.48535	3.43694	99.97	99.98
152	3.48662	3.43694	99.96	99.99
153	3.48535	3.43694	99.97	99.99
154	3.48535	3.43567	99.96	99.98
155	3.48408	3.43439	99.97	99.98
156	3.48408	3.43185	99.97	99.99
157	3.48535	3.43439	99.97	99.99
158	3.48408	3.43822	99.97	99.98
159	3.4828	3.43312	99.97	99.99
160	3.48535	3.43312	99.96	99.98
161	3.48535	3.43439	99.97	99.99
162	3.48408	3.43439	99.96	99.98
163	3.48662	3.43694	99.97	99.99
164	3.48408	3.43694	99.97	99.98
165	3.48408	3.43439	99.97	99.99
166	3.48662	3.43822	99.97	99.99
167	3.48408	3.43694	99.97	99.99
168	3.48535	3.43567	99.97	99.98
169	3.48535	3.43822	99.97	99.99
170	3.48662	3.43439	99.96	99.98
171	3.48535	3.43694	99.97	99.98
172	3.48408	3.43949	99.97	99.99
173	3.48535	3.43694	99.97	99.99
174	3.48153	3.43822	99.97	99.99
175	3.48408	3.43949	99.96	99.99
176	3.49045	3.43694	99.97	99.99
177	3.48408	3.43694	99.97	99.97
178	3.48408	3.44076	99.96	99.99
179	3.4828	3.43822	99.96	99.98
180	3.48408	3.43694	99.97	99.99
181	3.48153	3.44076	99.96	99.99
182	3.48535	3.44204	99.97	99.99
183	3.48535	3.43567	99.97	99.98
184	3.48662	3.43312	99.96	99.99
185	3.48662	3.43822	99.97	99.98
186	3.48535	3.43694	99.96	100
187	3.48408	3.43822	99.96	99.98
188	3.48153	3.44204	99.97	99.99
189	3.48153	3.44076	99.97	99.99
190	3.48025	3.44586	99.96	99.99
191	3.48025	3.44331	99.96	99.98
192	3.4828	3.44841	99.97	99.99
193	3.48153	3.44968	99.97	99.98
194	3.4828	3.44586	99.97	99.98
195	3.48153	3.44204	99.96	99.99
196	3.48153	3.43567	99.97	99.99
197	3.4828	3.44204	99.96	99.99
198	3.4828	3.44076	99.96	99.99
199	3.4828	3.43949	99.97	99.99
200	3.48153	3.43694	99.96	99.99
201	3.48025	3.43822	99.97	99.99
202	3.48153	3.43949	99.97	99.98
203	3.47771	3.43694	99.97	99.99
204	3.48025	3.44076	99.96	99.99
205	3.47643	3.43567	99.97	99.98
206	3.47898	3.43567	99.96	99.99
207	3.47771	3.43822	99.97	99.99
208	3.47771	3.43694	99.96	99.99
209	3.47643	3.43694	99.97	99.98
210	3.47771	3.43567	99.97	99.99
211	3.47643	3.43822	99.96	99.98
212	3.47771	3.43567	99.96	100
213	3.47771	3.43439	99.97	99.98
214	3.47771	3.43694	99.97	99.99
215	3.47516	3.43949	99.97	99.98
216	3.48025	3.43312	99.97	99.99
217	3.47771	3.43439	99.97	99.99
218	3.47643	3.43567	99.96	99.99
219	3.47516	3.43822	99.97	99.98
220	3.47643	3.43057	99.97	100
221	3.48153	3.43694	99.97	99.98
222	3.47389	3.43949	99.97	99.99
223	3.47261	3.43312	99.97	99.99
224	3.47516	3.43312	99.97	99.99
225	3.47516	3.43822	99.97	99.98
226	3.47516	3.44076	99.97	99.98
227	3.47516	3.43057	99.97	99.99
228	3.47643	3.43057	99.97	99.99
229	3.47643	3.43439	99.97	99.99
230	3.47389	3.4293	99.96	99.98
231	3.47771	3.43694	99.97	99.99
232	3.47643	3.43567	99.97	99.99
233	3.47516	3.43822	99.97	99.98
234	3.47516	3.43822	99.96	99.99
235	3.47643	3.43185	99.97	99.98
236	3.47771	3.44204	99.97	99.99
237	3.47771	3.43439	99.97	99.98
238	3.47771	3.4293	99.97	99.99
239	3.47389	3.43185	99.97	99.98
240	3.47771	3.43567	99.97	99.99
241	3.47643	3.43822	99.98	99.98
242	3.47771	3.43822	99.98	99.98
243	3.47389	3.43949	99.97	99.98
244	3.47134	3.43567	99.97	99.99
245	3.47006	3.44204	99.97	99.98
246	3.46879	3.44204	99.98	99.99
247	3.46879	3.44076	99.97	100
248	3.47134	3.43567	99.97	99.98
249	3.47389	3.43057	99.97	99.99
250	3.47261	3.42803	99.97	99.98
251	3.47389	3.42675	99.96	99.98
252	3.47389	3.42803	99.97	99.98
253	3.47261	3.4293	99.97	99.99
254	3.47261	3.43057	99.97	99.98
255	3.47134	3.42803	99.97	99.99
256	3.47006	3.4293	99.97	99.98
257	3.47134	3.42803	99.96	99.99
258	3.47261	3.42675	99.98	99.98
259	3.47134	3.4293	99.97	99.98
260	3.47006	3.42548	99.98	99.98
261	3.46879	3.42548	99.96	99.99
262	3.46752	3.42675	99.96	99.99
263	3.46879	3.4293	99.97	99.99
264	3.47261	3.43057	99.97	99.98
265	3.47134	3.42038	99.97	99.99
266	3.46879	3.42293	99.97	99.99
267	3.47006	3.42166	99.97	99.98
268	3.47006	3.42675	99.96	99.97
269	3.47006	3.42803	99.97	100
270	3.46879	3.43185	99.97	99.99
271	3.46752	3.43057	99.96	99.97
272	3.46752	3.42548	99.97	100
273	3.46624	3.42548	99.97	99.99
274	3.46497	3.42675	99.97	99.99
275	3.46752	3.42166	99.97	99.99
276	3.46879	3.42293	99.97	99.98
277	3.46624	3.42548	99.96	99.99
278	3.46624	3.42166	99.97	99.99
279	3.46497	3.42166	99.96	99.99
280	3.46497	3.4242	99.97	99.98
281	3.46624	3.42293	99.97	99.99
282	3.46624	3.42293	99.96	99.98
283	3.46497	3.4242	99.97	99.99
284	3.47006	3.42293	99.97	99.99
285	3.46624	3.42166	99.96	99.98
286	3.46369	3.42038	99.97	99.99
287	3.46624	3.42293	99.96	99.98
288	3.46879	3.42166	99.97	99.98
289	3.46752	3.4293	99.97	100
290	3.46497	3.4242	99.97	99.99
291	3.47134	3.42166	99.96	99.98
292	3.46497	3.4242	99.98	99.99
293	3.46497	3.42293	99.96	99.99
294	3.46242	3.42038	99.96	99.99
295	3.46497	3.42293	99.97	99.98
296	3.46242	3.41911	99.98	99.99
297	3.45987	3.41401	99.96	99.98
298	3.46115	3.41656	99.96	99.99
299	3.46115	3.42293	99.97	99.99
300	3.46115	3.42166	99.97	99.99
301	3.46369	3.41529	99.97	99.98
302	3.46369	3.41783	99.97	99.99
303	3.46369	3.41783	99.97	99.98
304	3.46369	3.41783	99.97	99.99
305	3.46242	3.41529	99.96	99.98
306	3.46369	3.41529	99.97	99.98
307	3.46115	3.41401	99.97	99.99
308	3.46242	3.41656	99.97	99.99
309	3.4586	3.41146	99.97	99.99
310	3.45987	3.41401	99.97	99.99
311	3.46115	3.41146	99.96	99.99
312	3.45987	3.40892	99.97	99.98
313	3.45987	3.41019	99.97	100
314	3.4586	3.40892	99.97	99.98
315	3.46115	3.41146	99.97	99.98
316	3.45605	3.40892	99.97	99.99
317	3.45605	3.41019	99.96	99.98
318	3.45732	3.41146	99.97	99.99
319	3.45605	3.41274	99.97	99.98
320	3.45478	3.40637	99.98	99.99
321	3.45478	3.41019	99.97	99.98
322	3.45478	3.4051	99.97	99.99
323	3.45605	3.40764	99.97	99.99
324	3.45478	3.4051	99.97	99.99
325	3.45605	3.40637	99.97	99.99
326	3.45478	3.40637	99.97	99.99
327	3.4535	3.40764	99.97	99.98
328	3.4535	3.40637	99.97	100
329	3.45605	3.40892	99.97	99.98
330	3.4535	3.40382	99.97	99.98
331	3.4535	3.40382	99.97	99.99
332	3.4535	3.40255	99.97	99.98
333	3.45223	3.4051	99.98	99.99
334	3.45223	3.40637	99.97	99.99
335	3.45223	3.4051	99.97	99.99
336	3.45223	3.4051	99.97	99.98
337	3.45223	3.4051	99.97	99.99
338	3.45223	3.40255	99.97	99.99
339	3.45223	3.40255	99.97	99.98
340	3.44968	3.40382	99.97	99.99
341	3.4535	3.4051	99.97	99.98
342	3.45223	3.4051	99.98	99.99
343	3.45096	3.40255	99.97	99.98
344	3.44841	3.39873	99.97	99.99
345	3.44968	3.40764	99.97	99.99
346	3.45096	3.4051	99.97	99.99
347	3.45096	3.40127	99.98	99.98
348	3.45096	3.40127	99.97	99.98
349	3.45223	3.40127	99.97	99.99
350	3.45223	3.40255	99.97	99.98
351	3.44841	3.40255	99.98	99.99
352	3.45096	3.40127	99.96	99.98
353	3.44968	3.4051	99.98	99.99
354	3.44968	3.40382	99.97	99.98
355	3.44713	3.40127	99.97	99.98
356	3.44713	3.40255	99.97	99.99
357	3.44841	3.40127	99.97	99.99
358	3.44968	3.4	99.96	99.99
359	3.44713	3.39873	99.97	99.99
360	3.44586	3.39745	99.97	99.98
361	3.44841	3.39873	99.97	99.99
362	3.44459	3.40127	99.97	99.99
363	3.44586	3.39618	99.97	99.99
364	3.44841	3.39745	99.97	99.98
365	3.44841	3.39873	99.97	99.99
366	3.44459	3.39873	99.97	99.98
367	3.44713	3.40255	99.96	99.99
368	3.44713	3.39873	99.98	99.99
369	3.44586	3.4	99.97	99.98
370	3.44331	3.40127	99.96	99.99
371	3.44331	3.4051	99.97	99.99
372	3.44331	3.39618	99.97	99.99
373	3.44331	3.39873	99.97	99.99
374	3.44459	3.39745	99.97	99.98
375	3.44713	3.39618	99.97	99.99
376	3.44331	3.39745	99.97	99.99
377	3.44204	3.39745	99.97	99.98
378	3.44331	3.40127	99.97	99.98
379	3.44331	3.40127	99.97	100
380	3.44586	3.39618	99.96	99.98
381	3.44586	3.39745	99.98	99.98
382	3.44713	3.39745	99.96	99.99
383	3.44204	3.39873	99.98	99.98
384	3.44076	3.39873	99.97	99.99
385	3.44331	3.3949	99.96	99.99
386	3.44204	3.39618	99.98	99.99
387	3.44331	3.38981	99.97	99.99
388	3.44076	3.39236	99.97	100
389	3.43822	3.39618	99.97	99.99
390	3.43822	3.39108	99.97	99.98
391	3.43949	3.3949	99.96	99.99
392	3.43822	3.39236	99.97	99.99
393	3.43822	3.38471	99.97	99.99
394	3.43694	3.39108	99.96	99.99
395	3.43567	3.38981	99.97	99.99
396	3.43694	3.38854	99.97	99.99
397	3.44204	3.38599	99.96	99.99
398	3.43694	3.38599	99.97	99.99
399	3.43567	3.38981	99.97	99.98
400	3.43439	3.38854	99.96	100
401	3.43439	3.38854	99.97	99.99
402	3.43567	3.38471	99.97	99.99
403	3.43439	3.38726	99.96	99.99
404	3.43439	3.38471	99.97	99.98
405	3.43312	3.38599	99.97	99.99
406	3.43312	3.38471	99.96	99.99
407	3.43185	3.38471	99.98	99.99
408	3.43057	3.38471	99.96	99.99
409	3.43439	3.38471	99.96	99.99
410	3.43822	3.38217	99.97	99.99
411	3.43439	3.37707	99.97	99.98
412	3.43185	3.38726	99.97	99.99
413	3.43312	3.38726	99.97	99.99
414	3.43312	3.38599	99.97	99.99
415	3.43185	3.38344	99.96	99.99
416	3.43312	3.37962	99.97	99.99
417	3.43185	3.38344	99.97	99.98
418	3.43185	3.37962	99.96	99.99
419	3.43057	3.38089	99.97	99.99
420	3.43057	3.38089	99.97	99.99
421	3.43185	3.37834	99.97	99.98
422	3.4293	3.38217	99.97	99.99
423	3.4293	3.37834	99.97	99.99
424	3.4293	3.38217	99.97	99.98
425	3.4293	3.37707	99.96	99.99
426	3.4293	3.37834	99.97	99.98
427	3.4293	3.37834	99.97	99.99
428	3.44841	3.37452	100.48	99.99
429	3.4242	3.37834	99.33	99.98
430	3.42803	3.37707	100.11	99.99
431	3.4293	3.38089	99.98	99.99
432	3.42675	3.37707	99.97	99.98
433	3.42803	3.37962	99.97	99.96
434	3.42803	3.38089	99.97	100.02
435	3.4293	3.37452	99.97	99.99
436	3.42675	3.37834	99.97	99.99
437	3.42675	3.37707	99.97	99.98
438	3.42803	3.37962	99.97	99.99
439	3.42675	3.3758	99.97	99.99
440	3.42548	3.37452	99.97	99.98
441	3.4242	3.37707	99.97	99.99
442	3.42548	3.3758	99.97	99.98
443	3.42548	3.3758	99.97	99.99
444	3.42548	3.37325	99.98	99.99
445	3.42548	3.37452	99.96	99.98
446	3.4242	3.37707	99.97	99.99
447	3.4242	3.3758	99.98	99.99
448	3.42293	3.37834	99.97	99.98
449	3.42293	3.37452	99.97	99.99
450	3.42166	3.37197	99.97	99.99
451	3.42038	3.37325	99.97	99.98
452	3.42038	3.3707	99.98	99.99
453	3.42038	3.36815	99.97	99.98
454	3.42166	3.36943	99.97	99.98
455	3.41911	3.36943	99.97	99.99
456	3.42166	3.36943	99.97	99.99
457	3.42166	3.37197	99.98	99.99
458	3.42038	3.3707	99.97	99.98
459	3.41783	3.37325	99.97	99.99
460	3.42038	3.37197	99.97	99.99
461	3.42038	3.36943	99.97	99.98
462	3.41783	3.36561	99.98	99.98
463	3.42166	3.3707	99.97	99.98
464	3.41911	3.37197	99.97	99.98
465	3.41656	3.36815	99.97	99.99
466	3.41911	3.37325	99.97	99.99
467	3.41911	3.36943	99.97	99.99
468	3.42038	3.36815	99.97	99.98
469	3.41656	3.37197	99.97	99.99
470	3.41656	3.37197	99.96	99.98
471	3.41656	3.37452	99.99	99.99
472	3.41529	3.36688	99.96	99.98
473	3.41656	3.3707	99.98	99.98
474	3.41529	3.36561	99.97	100
475	3.41529	3.3707	99.97	99.98
476	3.41656	3.36561	99.97	99.98
477	3.41529	3.36306	99.97	99.99
478	3.41401	3.36943	99.97	99.98
479	3.41146	3.36688	99.97	99.99
480	3.41401	3.36688	99.97	99.99
481	3.41401	3.36306	99.97	100
482	3.41019	3.36561	99.96	99.98
483	3.41656	3.36688	99.97	99.99
484	3.41146	3.36178	99.98	99.99
485	3.41146	3.36306	99.96	99.98
486	3.41274	3.37197	99.97	99.99
487	3.41274	3.35924	99.97	99.99
488	3.41274	3.36178	99.97	99.97
489	3.41146	3.36306	99.98	100
490	3.41274	3.36051	99.97	99.99
491	3.41019	3.36815	99.96	99.98
492	3.41019	3.36051	99.97	99.99
493	3.41019	3.36433	99.97	99.99
494	3.41274	3.36561	99.96	99.99
495	3.41019	3.35924	99.98	99.98
496	3.40764	3.36433	99.97	99.99
497	3.40892	3.36561	99.97	99.99
498	3.41019	3.36178	99.97	99.98
499	3.41274	3.36433	99.97	99.99
500	3.4051	3.36433	99.97	99.99

[truncated: 61 more sheets: Figure 5b, Figure 5c, Figure 5d, Figure 5f, Figure 6b, Figure 6c, Figure 6e, Figure 6f, Figure S4e, Figure S4f, Figure S5a, Figure S5b, Figure S5c, Figure S9a, Figure S9b, Figure S9c, Figure S9d, Figure S9e, Figure S9f, Figure S10 …]
